# Supplementary material for: Enabling interoperability across disparate health data sources using Large Language Models
Source: PLOS Digit Health. 2026 Jul 23;5(7):e0001511. doi: 10.1371/journal.pdig.0001511 (PMC13395378; doi:10.1371/journal.pdig.0001511)
Supplement: S1 Data — This ZIP file contains: (1) the exact standardized prompt submitted to all three LLMs across all 36 runs (3 LLMs × 4 schemas × 3 repetitions), (2) the complete set of source-to-target mapping pairs used for preprocessing and standardizing CDM element names across PCORnet, OMOP, Sentinel, and i2b2, and (3) the complete mapping results from the three LLMs for all four Common Data Models (PCORnet, OMOP, Sentinel, i2b2) to FHIR across iterations. (ZIP) [file pdig.0001511.s001.zip › S1_File/Iteration 1/i2b2.xlsx]

## Sheet: Master
target_element	source_element
condition.category	diagnosis.diagnosis_source
condition.code	diagnosis.diagnosis_code
condition.code	diagnosis.diagnosis_coding_system
condition.code	diagnosis.diagnosis_coding_system_version
condition.encounter.diagnosis.rank	diagnosis.diagnosis_priority
condition.onsetdatetime	diagnosis.diagnosis_date
encounter.class	visit.visit_type
encounter.location.location.identifier	laboratory test.raw_facility_code
encounter.period	visit.admit_date
encounter.period	visit.discharge_date
observation.code	laboratory test.lab_classification _system_version
observation.code	laboratory test.lab_classification_system
observation.code	laboratory test.lab_code
observation.code	laboratory test.lab_coding_system
observation.code	laboratory test.lab_coding_system_version
observation.code	laboratory test.raw_lab_code
observation.code	laboratory test.raw_panel
observation.interpretation	laboratory test.abnormal_result_indicator
observation.referencerange.high	laboratory test.raw_normal_range_high
observation.referencerange.low	laboratory test.raw_normal_range_low
observation.referencerange.modifierextension	laboratory test.raw_modifier_high
observation.referencerange.modifierextension	laboratory test.raw_modifier_low
observation.specimen.collection.collecteddatetime	laboratory test.specimen_date
observation.value[x]	laboratory test.raw_result
observation.value[x]	laboratory test.result_modifier
observation.valuecodeableconcept	laboratory test.result_qualitative
observation.valueint	laboratory test.result_numerical
observation.valuequantity.unit	laboratory test.raw_unit
observation.valuequantity.unit	laboratory test.result_unit
patient.birthdate	demographics.birth_date
patient.deceasedboolean	demographics.vital_status
patient.deceaseddatetime	demographics.death_date
patient.extension: us-core-birthsex	demographics.sex
patient.extension: us-core-ethnicity	demographics.hispanic
patient.extension: us-core-race	demographics.race
procedure.code	procedure.procedure_code
procedure.code	procedure.procedure_coding_system
procedure.code	procedure.procedure_coding_system_version
procedure.performeddatetime	procedure.procedure_date

## Sheet: Taiwo_ChatGPT
Target Element	Mapped Source Element	Similarity Score	LLM Match		target_element	source_element
condition.category	diagnosis.diagnosis_source	0.474	1		condition.category	diagnosis.diagnosis_source
condition.code	diagnosis.diagnosis_code	0.421	1		condition.code	diagnosis.diagnosis_code
condition.encounter.diagnosis.rank	diagnosis.diagnosis_priority	0.596	1		condition.code	diagnosis.diagnosis_coding_system
condition.onsetdatetime	diagnosis.diagnosis_date	0.676	1		condition.code	diagnosis.diagnosis_coding_system_version
encounter.class	visit.visit_type	0.486	1		condition.encounter.diagnosis.rank	diagnosis.diagnosis_priority
encounter.location.location.identifier	laboratory test.result_modifier	0.348	0		condition.onsetdatetime	diagnosis.diagnosis_date
encounter.period	visit.admit_date	0.505	1		encounter.class	visit.visit_type
observation.code	laboratory test.lab_code	0.576	1		encounter.location.location.identifier	laboratory test.raw_facility_code
observation.interpretation	laboratory test.result_qualitative	0.433	0		encounter.period	visit.admit_date
observation.referencerange.high	laboratory test.raw_normal_range_high	0.707	1		encounter.period	visit.discharge_date
observation.referencerange.low	laboratory test.raw_normal_range_low	0.664	1		observation.code	laboratory test.lab_classification _system_version
observation.referencerange.modifierextension	laboratory test.raw_modifier_low	0.447	1		observation.code	laboratory test.lab_classification_system
observation.specimen.collection.collecteddatetime	laboratory test.specimen_date	0.596	1		observation.code	laboratory test.lab_code
observation.value[x]	laboratory test.raw_result	0.517	1		observation.code	laboratory test.lab_coding_system
observation.valuecodeableconcept	laboratory test.result_qualitative	0.478	1		observation.code	laboratory test.lab_coding_system_version
observation.valueint	laboratory test.result_numerical	0.561	1		observation.code	laboratory test.raw_lab_code
observation.valuequantity.unit	laboratory test.result_unit	0.637	1		observation.code	laboratory test.raw_panel
patient.birthdate	demographics.birth_date	0.727	1		observation.interpretation	laboratory test.abnormal_result_indicator
patient.deceasedboolean	demographics.vital_status	0.491	1		observation.referencerange.high	laboratory test.raw_normal_range_high
patient.deceaseddatetime	demographics.death_date	0.655	1		observation.referencerange.low	laboratory test.raw_normal_range_low
patient.extension: us-core-birthsex	demographics.sex	0.64	1		observation.referencerange.modifierextension	laboratory test.raw_modifier_high
patient.extension: us-core-ethnicity	laboratory test.abnormal_result_indicator	0.364	0		observation.referencerange.modifierextension	laboratory test.raw_modifier_low
patient.extension: us-core-race	demographics.race	0.618	1		observation.specimen.collection.collecteddatetime	laboratory test.specimen_date
procedure.code	procedure.procedure_code	0.63	1		observation.value[x]	laboratory test.raw_result
procedure.performeddatetime	procedure.procedure_date	0.682	1		observation.value[x]	laboratory test.result_modifier
					observation.valuecodeableconcept	laboratory test.result_qualitative
					observation.valueint	laboratory test.result_numerical
					observation.valuequantity.unit	laboratory test.raw_unit
					observation.valuequantity.unit	laboratory test.result_unit
	Mapped source element	25			patient.birthdate	demographics.birth_date
	Source element	22			patient.deceasedboolean	demographics.vital_status
	Accuracy	0.88			patient.deceaseddatetime	demographics.death_date
					patient.extension: us-core-birthsex	demographics.sex
					patient.extension: us-core-ethnicity	demographics.hispanic
					patient.extension: us-core-race	demographics.race
					procedure.code	procedure.procedure_code
					procedure.code	procedure.procedure_coding_system
					procedure.code	procedure.procedure_coding_system_version
					procedure.performeddatetime	procedure.procedure_date

## Sheet: Taiwo_Gemini 2.0
target element	matched source element	similarity score	LLM Match		target_element	source_element
condition.category	diagnosis.diagnosis_source	0.7	1		condition.category	diagnosis.diagnosis_source
condition.code	diagnosis.diagnosis_code	1	1		condition.code	diagnosis.diagnosis_code
condition.encounter.diagnosis.rank	diagnosis.diagnosis_priority	1	1		condition.code	diagnosis.diagnosis_coding_system
condition.onsetdatetime	diagnosis.diagnosis_date	0.9	1		condition.code	diagnosis.diagnosis_coding_system_version
encounter.class	visit.visit_type	1	1		condition.encounter.diagnosis.rank	diagnosis.diagnosis_priority
encounter.location.location.identifier	laboratory test.raw_facility_code	0.6	1		condition.onsetdatetime	diagnosis.diagnosis_date
encounter.period	visit.admit_date	0.6	1		encounter.class	visit.visit_type
observation.code	laboratory test.lab_code	1	1		encounter.location.location.identifier	laboratory test.raw_facility_code
observation.interpretation	laboratory test.abnormal_result_indicator	0.9	1		encounter.period	visit.admit_date
observation.referencerange.high	laboratory test.raw_normal_range_high	0.9	1		encounter.period	visit.discharge_date
observation.referencerange.low	laboratory test.raw_normal_range_low	0.9	1		observation.code	laboratory test.lab_classification _system_version
observation.referencerange.modifierextension	laboratory test.result_modifier	0.8	1		observation.code	laboratory test.lab_classification_system
observation.specimen.collection.collecteddatetime	laboratory test.specimen_date	0.9	1		observation.code	laboratory test.lab_code
observation.value[x]	laboratory test.raw_result	0.8	1		observation.code	laboratory test.lab_coding_system
observation.valuecodeableconcept	laboratory test.result_qualitative	0.8	1		observation.code	laboratory test.lab_coding_system_version
observation.valueint	laboratory test.result_numerical	1	1		observation.code	laboratory test.raw_lab_code
observation.valuequantity.unit	laboratory test.result_unit	0.9	1		observation.code	laboratory test.raw_panel
patient.birthdate	demographics.birth_date	1	1		observation.interpretation	laboratory test.abnormal_result_indicator
patient.deceasedboolean	demographics.vital_status	0.8	1		observation.referencerange.high	laboratory test.raw_normal_range_high
patient.deceaseddatetime	demographics.death_date	1	1		observation.referencerange.low	laboratory test.raw_normal_range_low
patient.extension: us-core-birthsex	demographics.sex	0.9	1		observation.referencerange.modifierextension	laboratory test.raw_modifier_high
patient.extension: us-core-ethnicity	demographics.hispanic	0.9	1		observation.referencerange.modifierextension	laboratory test.raw_modifier_low
patient.extension: us-core-race	demographics.race	1	1		observation.specimen.collection.collecteddatetime	laboratory test.specimen_date
procedure.code	procedure.procedure_code	1	1		observation.value[x]	laboratory test.raw_result
procedure.performeddatetime	procedure.procedure_date	0.9	1		observation.value[x]	laboratory test.result_modifier
					observation.valuecodeableconcept	laboratory test.result_qualitative
					observation.valueint	laboratory test.result_numerical
					observation.valuequantity.unit	laboratory test.raw_unit
	Mapped source element	25			observation.valuequantity.unit	laboratory test.result_unit
	Source element	25			patient.birthdate	demographics.birth_date
	Accuracy	1			patient.deceasedboolean	demographics.vital_status
					patient.deceaseddatetime	demographics.death_date
					patient.extension: us-core-birthsex	demographics.sex
					patient.extension: us-core-ethnicity	demographics.hispanic
					patient.extension: us-core-race	demographics.race
					procedure.code	procedure.procedure_code
					procedure.code	procedure.procedure_coding_system
					procedure.code	procedure.procedure_coding_system_version
					procedure.performeddatetime	procedure.procedure_date

## Sheet: Taiwo_DeepSeek
target element	source element	similarity score	LLM Match		target_element	source_element
condition.category	diagnosis.diagnosis_source	0.6	1		condition.category	diagnosis.diagnosis_source
condition.code	diagnosis.diagnosis_code	0.8	1		condition.code	diagnosis.diagnosis_code
condition.encounter.diagnosis.rank	diagnosis.diagnosis_priority	0.7	1		condition.code	diagnosis.diagnosis_coding_system
condition.onsetdatetime	diagnosis.diagnosis_date	0.8	1		condition.code	diagnosis.diagnosis_coding_system_version
encounter.class	visit.visit_type	0.7	1		condition.encounter.diagnosis.rank	diagnosis.diagnosis_priority
encounter.location.location.identifier	laboratory test.raw_facility_code	0.5	1		condition.onsetdatetime	diagnosis.diagnosis_date
encounter.period	visit.admit_date	0.6	1		encounter.class	visit.visit_type
observation.code	laboratory test.lab_code	0.7	1		encounter.location.location.identifier	laboratory test.raw_facility_code
observation.interpretation	laboratory test.abnormal_result_indicator	0.6	1		encounter.period	visit.admit_date
observation.referencerange.high	laboratory test.raw_normal_range_high	0.7	1		encounter.period	visit.discharge_date
observation.referencerange.low	laboratory test.raw_normal_range_low	0.7	1		observation.code	laboratory test.lab_classification _system_version
observation.referencerange.modifierextension	laboratory test.result_modifier	0.6	1		observation.code	laboratory test.lab_classification_system
observation.specimen.collection.collecteddatetime	laboratory test.specimen_date	0.8	1		observation.code	laboratory test.lab_code
observation.value[x]	laboratory test.raw_result	0.7	1		observation.code	laboratory test.lab_coding_system
observation.valuecodeableconcept	laboratory test.lab_coding_system	0.7	0		observation.code	laboratory test.lab_coding_system_version
observation.valueint	laboratory test.result_numerical	0.7	1		observation.code	laboratory test.raw_lab_code
observation.valuequantity.unit	laboratory test.result_unit	0.8	1		observation.code	laboratory test.raw_panel
patient.birthdate	demographics.birth_date	0.9	1		observation.interpretation	laboratory test.abnormal_result_indicator
patient.deceasedboolean	demographics.vital_status	0.7	1		observation.referencerange.high	laboratory test.raw_normal_range_high
patient.deceaseddatetime	demographics.death_date	0.9	1		observation.referencerange.low	laboratory test.raw_normal_range_low
patient.extension: us-core-birthsex	demographics.sex	0.7	1		observation.referencerange.modifierextension	laboratory test.raw_modifier_high
patient.extension: us-core-ethnicity	demographics.hispanic	0.6	1		observation.referencerange.modifierextension	laboratory test.raw_modifier_low
patient.extension: us-core-race	demographics.race	0.7	1		observation.specimen.collection.collecteddatetime	laboratory test.specimen_date
procedure.code	procedure.procedure_code	0.9	1		observation.value[x]	laboratory test.raw_result
procedure.performeddatetime	procedure.procedure_date	0.8	1		observation.value[x]	laboratory test.result_modifier
					observation.valuecodeableconcept	laboratory test.result_qualitative
					observation.valueint	laboratory test.result_numerical
					observation.valuequantity.unit	laboratory test.raw_unit
	Mapped source element	25			observation.valuequantity.unit	laboratory test.result_unit
	Source element	24			patient.birthdate	demographics.birth_date
	Accuracy	0.96			patient.deceasedboolean	demographics.vital_status
					patient.deceaseddatetime	demographics.death_date
					patient.extension: us-core-birthsex	demographics.sex
					patient.extension: us-core-ethnicity	demographics.hispanic
					patient.extension: us-core-race	demographics.race
					procedure.code	procedure.procedure_code
					procedure.code	procedure.procedure_coding_system
					procedure.code	procedure.procedure_coding_system_version
					procedure.performeddatetime	procedure.procedure_date
