# Supplementary material for: Enabling interoperability across disparate health data sources using Large Language Models
Source: PLOS Digit Health. 2026 Jul 23;5(7):e0001511. doi: 10.1371/journal.pdig.0001511 (PMC13395378; doi:10.1371/journal.pdig.0001511)
Supplement: S1 Data — This ZIP file contains: (1) the exact standardized prompt submitted to all three LLMs across all 36 runs (3 LLMs × 4 schemas × 3 repetitions), (2) the complete set of source-to-target mapping pairs used for preprocessing and standardizing CDM element names across PCORnet, OMOP, Sentinel, and i2b2, and (3) the complete mapping results from the three LLMs for all four Common Data Models (PCORnet, OMOP, Sentinel, i2b2) to FHIR across iterations. (ZIP) [file pdig.0001511.s001.zip › S1_File/Iteration 1/omop.xlsx]

## Sheet: Master
target_element	source_element
condition.code1	condition_occurrence.condition_concept_id3
condition.abatement[x]	condition_occurrence.condition_end_date
condition.abatement[x]	condition_occurrence.condition_end_datetime
condition.identifier2	condition_occurrence.condition_occurrence_id
condition.identifier2	condition_occurrence.condition_occurrence_source_value
condition.code1	condition_occurrence.condition_source_value
condition.onset[x]	condition_occurrence.condition_start_date
condition.onset[x]	condition_occurrence.condition_start_datetime
condition.category1	condition_occurrence.condition_status_concept_id3
condition.code.extension : cdmh-pcornet-condition-source1	condition_occurrence.condition_type_concept_id3
condition.code.extension : cdmh-pcornet-condition-source1	condition_occurrence.condition_type_source_value
condition.subject.identifier2	condition_occurrence.person_id
condition.asserter.identifier2	condition_occurrence.provider_id
condition.note if recorded	condition_occurrence.stop_reason
condition.encounter.identifier2	condition_occurrence.visit_occurrence_id
procedure.performedperiod.high	device_exposure.device_exposure_end_date
procedure.performedperiod.high	device_exposure.device_exposure_end_datetime
procedure.focaldevice.udicarrier2	device_exposure.device_exposure_id3
procedure.performedperiod.low	device_exposure.device_exposure_start_date
procedure.performedperiod.low	device_exposure.device_exposure_start_datetime
procedure.focaldevice.manipulated.type, procedure.usedreference.type	device_exposure.device_type_concept_id
procedure.subject.identifier2	device_exposure.person_id
procedure.performer.actor2	device_exposure.provider_id
procedure.focaldevice.manipulated.udicarrier,procedure.usedreference.udicarrier	device_exposure.unique_device_id
procedure.encounter.identifier2	device_exposure.visit_occurrence_id
observation.code1	measurement.measurement_concept_id3
observation.effectivedatetime	measurement.measurement_date
observation.effectivedatetime	measurement.measurement_datetime
observation.identifier2	measurement.measurement_id
observation.code1	measurement.measurement_source_value
observation.subject.identifier2	measurement.person_id
observation.performer.identifier2	measurement.provider_id
observation.referencerange.high	measurement.range_high
observation.referencerange.low	measurement.range_low
observation.valuequantity.units1	measurement.unit_concept_id
observation.valuecodeableconcept	measurement.value_as_concept_id
observation.valueint	measurement.value_as_number
observation.encounter2	measurement.visit_occurrence_id
observation.code2	observation.observation_concept_id
observation.effectivedatetime	observation.observation_date
observation.effectivedatetime	observation.observation_datetime
observation.identifier2	observation.observation_id
observation.subject.identifier2	observation.person_id
observation.performer.identifier2	observation.provider_id
observation.valuequantity.unit1	observation.unit_concept_id
observation.valuecodeableconcept	observation.value_as_concept_id
observation.valueint	observation.value_as_number
observation.valuestring	observation.value_as_string
observation.encounter.identifier2	observation.visit_occurrence_id
patient.extension : patient-birthtime	person.birth_datetime
patient.managingorganization.identifier2	person.care_site_id
patient.birthdate	person.day_of_birth
patient.extension: us-core-ethnicity1	person.ethnicity_concept_id3
patient.gender1	person.gender_concept_id3
patient.gender1	person.gender_source_value
patient.address	person.location_id
patient.birthdate	person.month_of_birth
patient.identifier2	person.person_id
patient.identifier2	person.person_source_value
patient.generalpractitioner.identifier2	person.provider_id
patient.extension: us-core-race1	person.race_concept_id3
patient.birthdate	person.year_of_birth
procedure.subject.identifier2	procedure_occurrence.person_id
procedure.code1	procedure_occurrence.procedure_concept_id3
procedure.performeddatetime	procedure_occurrence.procedure_date
procedure.performeddatetime	procedure_occurrence.procedure_datetime
procedure.identifier2	procedure_occurrence.procedure_occurrence_id
procedure.performer.actor.identifier2	procedure_occurrence.provider_id
procedure.encounter.identifier2	procedure_occurrence.visit_occurrence_id
encounter.hospitalization.extension : cdmh-pcornet-admitting-source-facility-type1	visit_occurrence.admitting_from_concept_id3
encounter.hospitalization.extension : cdmh-pcornet-admitting-source-facility-type1	visit_occurrence.admitting_from_source_value, admitting_from_source_concept_id
encounter.location.location.managingorganization.identifier2	visit_occurrence.care_site_id
encounter.hospitalization.extension : cdmh-pcornet-discharge-status1	visit_occurrence.discharge_to_concept_id3
encounter.hospitalization.extension : cdmh-pcornet-discharge-status1	visit_occurrence.discharge_to_source_value
encounter.subject.identifier2	visit_occurrence.person_id
encounter.partof	visit_occurrence.preceding_visit_occurence
encounter.performer.identifier2	visit_occurrence.provider_id
encounter.type1	visit_occurrence.visit_concept_id3
encounter.period	visit_occurrence.visit_end_date
encounter.period	visit_occurrence.visit_end_datetime
encounter.identifier2	visit_occurrence.visit_occurence_id
encounter.identifier2	visit_occurrence.visit_source_value
encounter.type1	visit_occurrence.visit_source_value
encounter.period	visit_occurrence.visit_start_date
encounter.period	visit_occurrence.visit_start_datetime
encounter.diagnosis.extension : cdmh-pcornet-diagnosis-origin1	visit_occurrence.visit_type_concept_id3
encounter.diagnosis.extension : cdmh-pcornet-diagnosis-origin1	visit_occurrence.visit_type_source_value

## Sheet: Taiwo_ChatGPT
Target Element	Mapped Source Element	Similarity Score	LLM Match		target_element	source_element
condition.abatement[x]	condition_occurrence.condition_start_datetime	0.4776	0		condition.code1	condition_occurrence.condition_concept_id3
condition.asserter.identifier2	condition_occurrence.provider_id	0.5161	1		condition.abatement[x]	condition_occurrence.condition_end_date
condition.category1	condition_occurrence.condition_end_date	0.4828	0		condition.abatement[x]	condition_occurrence.condition_end_datetime
condition.code.extension : cdmh-pcornet-condition-source1	condition_occurrence.condition_source_value	0.58	1		condition.identifier2	condition_occurrence.condition_occurrence_id
condition.code1	condition_occurrence.condition_end_date	0.5185	0		condition.identifier2	condition_occurrence.condition_occurrence_source_value
condition.encounter.identifier2	condition_occurrence.provider_id	0.5714	1		condition.code1	condition_occurrence.condition_source_value
condition.identifier2	condition_occurrence.provider_id	0.5283	1		condition.onset[x]	condition_occurrence.condition_start_date
condition.note if recorded	condition_occurrence.provider_id	0.5862	0		condition.onset[x]	condition_occurrence.condition_start_datetime
condition.onset[x]	condition_occurrence.person_id	0.5	0		condition.category1	condition_occurrence.condition_status_concept_id3
condition.subject.identifier2	condition_occurrence.provider_id	0.4918	1		condition.code.extension : cdmh-pcornet-condition-source1	condition_occurrence.condition_type_concept_id3
encounter.diagnosis.extension : cdmh-pcornet-diagnosis-origin1	condition_occurrence.condition_end_date	0.3564	0		condition.code.extension : cdmh-pcornet-condition-source1	condition_occurrence.condition_type_source_value
encounter.hospitalization.extension : cdmh-pcornet-admitting-source-facility-type1	observation.observation_concept_id	0.3725	0		condition.subject.identifier2	condition_occurrence.person_id
encounter.hospitalization.extension : cdmh-pcornet-discharge-status1	condition_occurrence.condition_occurrence_source_value	0.3824	0		condition.asserter.identifier2	condition_occurrence.provider_id
encounter.identifier2	measurement.provider_id	0.4091	0		condition.note if recorded	condition_occurrence.stop_reason
encounter.location.location.managingorganization.identifier2	observation.observation_datetime	0.4565	0		condition.encounter.identifier2	condition_occurrence.visit_occurrence_id
encounter.partof	device_exposure.person_id	0.3902	0		procedure.performedperiod.high	device_exposure.device_exposure_end_date
encounter.performer.identifier2	device_exposure.provider_id	0.4138	1		procedure.performedperiod.high	device_exposure.device_exposure_end_datetime
encounter.period	person.person_id	0.5	0		procedure.focaldevice.udicarrier2	device_exposure.device_exposure_id3
encounter.subject.identifier2	device_exposure.provider_id	0.3929	1		procedure.performedperiod.low	device_exposure.device_exposure_start_date
encounter.type1	device_exposure.person_id	0.35	0		procedure.performedperiod.low	device_exposure.device_exposure_start_datetime
observation.code1	observation.provider_id	0.75	0		procedure.focaldevice.manipulated.type, procedure.usedreference.type	device_exposure.device_type_concept_id
observation.code2	observation.provider_id	0.75	0		procedure.subject.identifier2	device_exposure.person_id
observation.effectivedatetime	observation.observation_datetime	0.7541	1		procedure.performer.actor2	device_exposure.provider_id
observation.encounter.identifier2	observation.observation_id	0.6102	1		procedure.focaldevice.manipulated.udicarrier,procedure.usedreference.udicarrier	device_exposure.unique_device_id
observation.encounter2	observation.provider_id	0.6667	0		procedure.encounter.identifier2	device_exposure.visit_occurrence_id
observation.identifier2	observation.provider_id	0.6957	0		observation.code1	measurement.measurement_concept_id3
observation.performer.identifier2	observation.provider_id	0.6786	1		observation.effectivedatetime	measurement.measurement_date
observation.referencerange.high	observation.person_id	0.6154	0		observation.effectivedatetime	measurement.measurement_datetime
observation.referencerange.low	observation.visit_occurrence_id	0.5902	0		observation.identifier2	measurement.measurement_id
observation.subject.identifier2	observation.provider_id	0.5926	0		observation.code1	measurement.measurement_source_value
observation.valuecodeableconcept	observation.value_as_concept_id	0.7937	1		observation.subject.identifier2	measurement.person_id
observation.valueint	observation.value_as_string	0.8085	0		observation.performer.identifier2	measurement.provider_id
observation.valuequantity.unit1	observation.value_as_string	0.7241	1		observation.referencerange.high	measurement.range_high
observation.valuequantity.units1	observation.value_as_string	0.6441	1		observation.referencerange.low	measurement.range_low
observation.valuestring	observation.value_as_string	0.92	1		observation.valuequantity.units1	measurement.unit_concept_id
patient.address	person.care_site_id	0.4706	1		observation.valuecodeableconcept	measurement.value_as_concept_id
patient.birthdate	person.birth_datetime	0.6842	1		observation.valueint	measurement.value_as_number
patient.extension : patient-birthtime	person.birth_datetime	0.4828	1		observation.encounter2	measurement.visit_occurrence_id
patient.extension: us-core-ethnicity1	person.ethnicity_concept_id3	0.4308	1		observation.code2	observation.observation_concept_id
patient.extension: us-core-race1	measurement.visit_occurrence_id	0.4127	0		observation.effectivedatetime	observation.observation_date
patient.gender1	person.gender_concept_id3	0.5	1		observation.effectivedatetime	observation.observation_datetime
patient.generalpractitioner.identifier2	measurement.measurement_id	0.4	0		observation.identifier2	observation.observation_id
patient.identifier2	person.provider_id	0.4324	0		observation.subject.identifier2	observation.person_id
patient.managingorganization.identifier2	person.birth_datetime	0.3934	0		observation.performer.identifier2	observation.provider_id
procedure.code1	procedure_occurrence.provider_id	0.5106	0		observation.valuequantity.unit1	observation.unit_concept_id
procedure.encounter.identifier2	procedure_occurrence.provider_id	0.5714	0		observation.valuecodeableconcept	observation.value_as_concept_id
procedure.focaldevice.manipulated.type, procedure.usedreference.type	procedure_occurrence.procedure_occurrence_id	0.5536	1		observation.valueint	observation.value_as_number
procedure.focaldevice.manipulated.udicarrier,procedure.usedreference.udicarrier	procedure_occurrence.procedure_occurrence_id	0.5203	1		observation.valuestring	observation.value_as_string
procedure.focaldevice.udicarrier2	procedure_occurrence.provider_id	0.5846	0		observation.encounter.identifier2	observation.visit_occurrence_id
procedure.identifier2	procedure_occurrence.provider_id	0.5283	0		patient.extension : patient-birthtime	person.birth_datetime
procedure.performeddatetime	procedure_occurrence.procedure_datetime	0.697	1		patient.managingorganization.identifier2	person.care_site_id
procedure.performedperiod.high	procedure_occurrence.person_id	0.5333	0		patient.birthdate	person.day_of_birth
procedure.performedperiod.low	procedure_occurrence.person_id	0.5424	0		patient.extension: us-core-ethnicity1	person.ethnicity_concept_id3
procedure.performer.actor.identifier2	procedure_occurrence.provider_id	0.4928	1		patient.gender1	person.gender_concept_id3
procedure.performer.actor2	procedure_occurrence.person_id	0.5	1		patient.gender1	person.gender_source_value
procedure.subject.identifier2	procedure_occurrence.provider_id	0.4918	0		patient.address	person.location_id
			24		patient.birthdate	person.month_of_birth
					patient.identifier2	person.person_id
	Mapped source element	56			patient.identifier2	person.person_source_value
	Source element	24			patient.generalpractitioner.identifier2	person.provider_id
	Accuracy	0.428571			patient.extension: us-core-race1	person.race_concept_id3
					patient.birthdate	person.year_of_birth
					procedure.subject.identifier2	procedure_occurrence.person_id
					procedure.code1	procedure_occurrence.procedure_concept_id3
					procedure.performeddatetime	procedure_occurrence.procedure_date
					procedure.performeddatetime	procedure_occurrence.procedure_datetime
					procedure.identifier2	procedure_occurrence.procedure_occurrence_id
					procedure.performer.actor.identifier2	procedure_occurrence.provider_id
					procedure.encounter.identifier2	procedure_occurrence.visit_occurrence_id
					encounter.hospitalization.extension : cdmh-pcornet-admitting-source-facility-type1	visit_occurrence.admitting_from_concept_id3
					encounter.hospitalization.extension : cdmh-pcornet-admitting-source-facility-type1	visit_occurrence.admitting_from_source_value, admitting_from_source_concept_id
					encounter.location.location.managingorganization.identifier2	visit_occurrence.care_site_id
					encounter.hospitalization.extension : cdmh-pcornet-discharge-status1	visit_occurrence.discharge_to_concept_id3
					encounter.hospitalization.extension : cdmh-pcornet-discharge-status1	visit_occurrence.discharge_to_source_value
					encounter.subject.identifier2	visit_occurrence.person_id
					encounter.partof	visit_occurrence.preceding_visit_occurence
					encounter.performer.identifier2	visit_occurrence.provider_id
					encounter.type1	visit_occurrence.visit_concept_id3
					encounter.period	visit_occurrence.visit_end_date
					encounter.period	visit_occurrence.visit_end_datetime
					encounter.identifier2	visit_occurrence.visit_occurence_id
					encounter.identifier2	visit_occurrence.visit_source_value
					encounter.type1	visit_occurrence.visit_source_value
					encounter.period	visit_occurrence.visit_start_date
					encounter.period	visit_occurrence.visit_start_datetime
					encounter.diagnosis.extension : cdmh-pcornet-diagnosis-origin1	visit_occurrence.visit_type_concept_id3
					encounter.diagnosis.extension : cdmh-pcornet-diagnosis-origin1	visit_occurrence.visit_type_source_value

## Sheet: Taiwo_Gemini 2.0
Target Element	Source Element	Similarity Score	LLM Match	target_element	source_element
condition.abatement[x]	condition_occurrence.condition_end_datetime	0.8	1	condition.code1	condition_occurrence.condition_concept_id3
condition.asserter.identifier2	condition_occurrence.provider_id	0.7	1	condition.abatement[x]	condition_occurrence.condition_end_date
condition.category1	condition_occurrence.condition_type_concept_id3	0.6	1	condition.abatement[x]	condition_occurrence.condition_end_datetime
condition.code.extension : cdmh-pcornet-condition-source1	condition_occurrence.condition_source_value	0.7	0	condition.identifier2	condition_occurrence.condition_occurrence_id
condition.code1	condition_occurrence.condition_concept_id3	0.7	0	condition.identifier2	condition_occurrence.condition_occurrence_source_value
condition.encounter.identifier2	condition_occurrence.visit_occurrence_id	0.6	1	condition.code1	condition_occurrence.condition_source_value
condition.identifier2	condition_occurrence.condition_occurrence_id	0.7	1	condition.onset[x]	condition_occurrence.condition_start_date
condition.note if recorded	condition_occurrence.stop_reason	0.5	1	condition.onset[x]	condition_occurrence.condition_start_datetime
condition.onset[x]	condition_occurrence.condition_start_datetime	0.8	1	condition.category1	condition_occurrence.condition_status_concept_id3
condition.subject.identifier2	condition_occurrence.person_id	0.8	1	condition.code.extension : cdmh-pcornet-condition-source1	condition_occurrence.condition_type_concept_id3
encounter.diagnosis.extension : cdmh-pcornet-diagnosis-origin1	condition_occurrence.condition_type_source_value	0.5	0	condition.code.extension : cdmh-pcornet-condition-source1	condition_occurrence.condition_type_source_value
encounter.hospitalization.extension : cdmh-pcornet-admitting-source-facility-type1	visit_occurrence.admitting_from_concept_id3	0.6	1	condition.subject.identifier2	condition_occurrence.person_id
encounter.hospitalization.extension : cdmh-pcornet-discharge-status1	visit_occurrence.discharge_to_concept_id3	0.6	1	condition.asserter.identifier2	condition_occurrence.provider_id
encounter.identifier2	visit_occurrence.visit_occurence_id	0.7	1	condition.note if recorded	condition_occurrence.stop_reason
encounter.location.location.managingorganization.identifier2	person.care_site_id	0.4	1	condition.encounter.identifier2	condition_occurrence.visit_occurrence_id
encounter.partof	visit_occurrence.preceding_visit_occurence	0.6	1	procedure.performedperiod.high	device_exposure.device_exposure_end_date
encounter.performer.identifier2	visit_occurrence.provider_id	0.7	1	procedure.performedperiod.high	device_exposure.device_exposure_end_datetime
encounter.period	visit_occurrence.visit_start_datetime	0.7	1	procedure.focaldevice.udicarrier2	device_exposure.device_exposure_id3
encounter.subject.identifier2	person.person_id	0.8	1	procedure.performedperiod.low	device_exposure.device_exposure_start_date
encounter.type1	visit_occurrence.visit_type_concept_id3	0.7	1	procedure.performedperiod.low	device_exposure.device_exposure_start_datetime
observation.code1	observation.observation_concept_id	0.7	0	procedure.focaldevice.manipulated.type, procedure.usedreference.type	device_exposure.device_type_concept_id
observation.code2	observation.observation_concept_id	0.7	1	procedure.subject.identifier2	device_exposure.person_id
observation.effectivedatetime	observation.observation_datetime	0.9	1	procedure.performer.actor2	device_exposure.provider_id
observation.encounter.identifier2	observation.visit_occurrence_id	0.6	1	procedure.focaldevice.manipulated.udicarrier,procedure.usedreference.udicarrier	device_exposure.unique_device_id
observation.encounter2	observation.visit_occurrence_id	0.6	1	procedure.encounter.identifier2	device_exposure.visit_occurrence_id
observation.identifier2	observation.observation_id	0.7	1	observation.code1	measurement.measurement_concept_id3
observation.performer.identifier2	observation.provider_id	0.7	1	observation.effectivedatetime	measurement.measurement_date
observation.referencerange.high	measurement.range_high	0.8	1	observation.effectivedatetime	measurement.measurement_datetime
observation.referencerange.low	measurement.range_low	0.8	1	observation.identifier2	measurement.measurement_id
observation.subject.identifier2	observation.person_id	0.8	1	observation.code1	measurement.measurement_source_value
observation.valuecodeableconcept	observation.value_as_concept_id	0.9	1	observation.subject.identifier2	measurement.person_id
observation.valueint	observation.value_as_number	0.9	1	observation.performer.identifier2	measurement.provider_id
observation.valuequantity.unit1	observation.unit_concept_id	0.8	1	observation.referencerange.high	measurement.range_high
observation.valuequantity.units1	observation.unit_concept_id	0.8	0	observation.referencerange.low	measurement.range_low
observation.valuestring	observation.value_as_string	0.9	1	observation.valuequantity.units1	measurement.unit_concept_id
patient.address	person.location_id	0.4	1	observation.valuecodeableconcept	measurement.value_as_concept_id
patient.birthdate	person.birth_datetime	0.9	1	observation.valueint	measurement.value_as_number
patient.extension : patient-birthtime	person.birth_datetime	0.9	1	observation.encounter2	measurement.visit_occurrence_id
patient.extension: us-core-ethnicity1	person.ethnicity_concept_id3	0.8	1	observation.code2	observation.observation_concept_id
patient.extension: us-core-race1	person.race_concept_id3	0.8	1	observation.effectivedatetime	observation.observation_date
patient.gender1	person.gender_concept_id3	0.8	1	observation.effectivedatetime	observation.observation_datetime
patient.generalpractitioner.identifier2	person.provider_id	0.7	1	observation.identifier2	observation.observation_id
patient.identifier2	person.person_id	0.8	1	observation.subject.identifier2	observation.person_id
patient.managingorganization.identifier2	person.provider_id	0.6	0	observation.performer.identifier2	observation.provider_id
procedure.code1	procedure_occurrence.procedure_concept_id3	0.7	1	observation.valuequantity.unit1	observation.unit_concept_id
procedure.encounter.identifier2	procedure_occurrence.visit_occurrence_id	0.6	1	observation.valuecodeableconcept	observation.value_as_concept_id
procedure.focaldevice.manipulated.type, procedure.usedreference.type	device_exposure.device_type_concept_id	0.6	1	observation.valueint	observation.value_as_number
procedure.focaldevice.manipulated.udicarrier,procedure.usedreference.udicarrier	device_exposure.unique_device_id	0.5	1	observation.valuestring	observation.value_as_string
procedure.focaldevice.udicarrier2	device_exposure.unique_device_id	0.5	0	observation.encounter.identifier2	observation.visit_occurrence_id
procedure.identifier2	procedure_occurrence.procedure_occurrence_id	0.7	1	patient.extension : patient-birthtime	person.birth_datetime
procedure.performeddatetime	procedure_occurrence.procedure_datetime	0.9	1	patient.managingorganization.identifier2	person.care_site_id
procedure.performedperiod.high	procedure_occurrence.procedure_date	0.8	0	patient.birthdate	person.day_of_birth
procedure.performedperiod.low	procedure_occurrence.procedure_date	0.8	0	patient.extension: us-core-ethnicity1	person.ethnicity_concept_id3
procedure.performer.actor.identifier2	procedure_occurrence.provider_id	0.7	1	patient.gender1	person.gender_concept_id3
procedure.performer.actor2	procedure_occurrence.person_id	0.7	0	patient.gender1	person.gender_source_value
procedure.subject.identifier2	procedure_occurrence.person_id	0.7	1	patient.address	person.location_id
			46	patient.birthdate	person.month_of_birth
				patient.identifier2	person.person_id
	Mapped source element	56		patient.identifier2	person.person_source_value
	Source element	46		patient.generalpractitioner.identifier2	person.provider_id
	Accuracy	0.821429		patient.extension: us-core-race1	person.race_concept_id3
				patient.birthdate	person.year_of_birth
				procedure.subject.identifier2	procedure_occurrence.person_id
				procedure.code1	procedure_occurrence.procedure_concept_id3
				procedure.performeddatetime	procedure_occurrence.procedure_date
				procedure.performeddatetime	procedure_occurrence.procedure_datetime
				procedure.identifier2	procedure_occurrence.procedure_occurrence_id
				procedure.performer.actor.identifier2	procedure_occurrence.provider_id
				procedure.encounter.identifier2	procedure_occurrence.visit_occurrence_id
				encounter.hospitalization.extension : cdmh-pcornet-admitting-source-facility-type1	visit_occurrence.admitting_from_concept_id3
				encounter.hospitalization.extension : cdmh-pcornet-admitting-source-facility-type1	visit_occurrence.admitting_from_source_value, admitting_from_source_concept_id
				encounter.location.location.managingorganization.identifier2	visit_occurrence.care_site_id
				encounter.hospitalization.extension : cdmh-pcornet-discharge-status1	visit_occurrence.discharge_to_concept_id3
				encounter.hospitalization.extension : cdmh-pcornet-discharge-status1	visit_occurrence.discharge_to_source_value
				encounter.subject.identifier2	visit_occurrence.person_id
				encounter.partof	visit_occurrence.preceding_visit_occurence
				encounter.performer.identifier2	visit_occurrence.provider_id
				encounter.type1	visit_occurrence.visit_concept_id3
				encounter.period	visit_occurrence.visit_end_date
				encounter.period	visit_occurrence.visit_end_datetime
				encounter.identifier2	visit_occurrence.visit_occurence_id
				encounter.identifier2	visit_occurrence.visit_source_value
				encounter.type1	visit_occurrence.visit_source_value
				encounter.period	visit_occurrence.visit_start_date
				encounter.period	visit_occurrence.visit_start_datetime
				encounter.diagnosis.extension : cdmh-pcornet-diagnosis-origin1	visit_occurrence.visit_type_concept_id3
				encounter.diagnosis.extension : cdmh-pcornet-diagnosis-origin1	visit_occurrence.visit_type_source_value

## Sheet: Taiwo_DeepSeek
Target Element	Mapped Source Element	Similarity Score	LLM Match		target_element	source_element
condition.abatement[x]	condition_occurrence.condition_end_datetime	0.9	1		condition.code1	condition_occurrence.condition_concept_id3
condition.asserter.identifier2	condition_occurrence.provider_id	0.9	1		condition.abatement[x]	condition_occurrence.condition_end_date
condition.category1	condition_occurrence.condition_type_concept_id3	0.8	1		condition.abatement[x]	condition_occurrence.condition_end_datetime
condition.code.extension : cdmh-pcornet-condition-source1	condition_occurrence.condition_source_value	0.85	0		condition.identifier2	condition_occurrence.condition_occurrence_id
condition.code1	condition_occurrence.condition_concept_id3	0.9	0		condition.identifier2	condition_occurrence.condition_occurrence_source_value
condition.encounter.identifier2	condition_occurrence.visit_occurrence_id	0.9	1		condition.code1	condition_occurrence.condition_source_value
condition.identifier2	condition_occurrence.condition_occurrence_id	0.9	1		condition.onset[x]	condition_occurrence.condition_start_date
condition.note if recorded	condition_occurrence.condition_status_concept_id3	0.7	0		condition.onset[x]	condition_occurrence.condition_start_datetime
condition.onset[x]	condition_occurrence.condition_start_datetime	0.9	1		condition.category1	condition_occurrence.condition_status_concept_id3
condition.subject.identifier2	condition_occurrence.person_id	0.95	1		condition.code.extension : cdmh-pcornet-condition-source1	condition_occurrence.condition_type_concept_id3
encounter.diagnosis.extension : cdmh-pcornet-diagnosis-origin1	condition_occurrence.condition_type_source_value	0.8	0		condition.code.extension : cdmh-pcornet-condition-source1	condition_occurrence.condition_type_source_value
encounter.hospitalization.extension : cdmh-pcornet-admitting-source-facility-type1	visit_occurrence.admitting_from_concept_id3	0.8	1		condition.subject.identifier2	condition_occurrence.person_id
encounter.hospitalization.extension : cdmh-pcornet-discharge-status1	visit_occurrence.discharge_to_concept_id3	0.8	1		condition.asserter.identifier2	condition_occurrence.provider_id
encounter.identifier2	visit_occurrence.visit_occurence_id	0.95	1		condition.note if recorded	condition_occurrence.stop_reason
encounter.location.location.managingorganization.identifier2	visit_occurrence.care_site_id	0.8	1		condition.encounter.identifier2	condition_occurrence.visit_occurrence_id
encounter.partof	visit_occurrence.preceding_visit_occurence	0.85	1		procedure.performedperiod.high	device_exposure.device_exposure_end_date
encounter.performer.identifier2	visit_occurrence.provider_id	0.9	1		procedure.performedperiod.high	device_exposure.device_exposure_end_datetime
encounter.period	visit_occurrence.visit_start_datetime, visit_occurrence.visit_end_datetime	0.8	1		procedure.focaldevice.udicarrier2	device_exposure.device_exposure_id3
encounter.subject.identifier2	visit_occurrence.person_id	0.9	1		procedure.performedperiod.low	device_exposure.device_exposure_start_date
encounter.type1	visit_occurrence.visit_concept_id3	0.85	0		procedure.performedperiod.low	device_exposure.device_exposure_start_datetime
observation.code1	observation.observation_concept_id	0.8	0		procedure.focaldevice.manipulated.type, procedure.usedreference.type	device_exposure.device_type_concept_id
observation.code2	observation.observation_concept_id	0.8	1		procedure.subject.identifier2	device_exposure.person_id
observation.effectivedatetime	observation.observation_datetime	0.95	1		procedure.performer.actor2	device_exposure.provider_id
observation.encounter.identifier2	observation.visit_occurrence_id	0.9	1		procedure.focaldevice.manipulated.udicarrier,procedure.usedreference.udicarrier	device_exposure.unique_device_id
observation.encounter2	observation.visit_occurrence_id	0.9	0		procedure.encounter.identifier2	device_exposure.visit_occurrence_id
observation.identifier2	observation.observation_id	0.95	1		observation.code1	measurement.measurement_concept_id3
observation.performer.identifier2	observation.provider_id	0.9	0		observation.effectivedatetime	measurement.measurement_date
observation.referencerange.high	measurement.range_high	0.9	1		observation.effectivedatetime	measurement.measurement_datetime
observation.referencerange.low	measurement.range_low	0.9	1		observation.identifier2	measurement.measurement_id
observation.subject.identifier2	observation.person_id	0.95	1		observation.code1	measurement.measurement_source_value
observation.valuecodeableconcept	observation.value_as_concept_id	0.9	1		observation.subject.identifier2	measurement.person_id
observation.valueint	observation.value_as_number	0.85	1		observation.performer.identifier2	measurement.provider_id
observation.valuequantity.unit1	observation.unit_concept_id	0.9	1		observation.referencerange.high	measurement.range_high
observation.valuequantity.units1	measurement.unit_concept_id	0.9	1		observation.referencerange.low	measurement.range_low
observation.valuestring	observation.value_as_string	0.95	1		observation.valuequantity.units1	measurement.unit_concept_id
patient.address	person.location_id	0.8	1		observation.valuecodeableconcept	measurement.value_as_concept_id
patient.birthdate	person.birth_datetime	0.9	0		observation.valueint	measurement.value_as_number
patient.extension : patient-birthtime	person.birth_datetime	0.8	1		observation.encounter2	measurement.visit_occurrence_id
patient.extension: us-core-ethnicity1	person.ethnicity_concept_id3	0.85	1		observation.code2	observation.observation_concept_id
patient.extension: us-core-race1	person.race_concept_id3	0.85	1		observation.effectivedatetime	observation.observation_date
patient.gender1	person.gender_concept_id3	0.9	1		observation.effectivedatetime	observation.observation_datetime
patient.generalpractitioner.identifier2	person.provider_id	0.85	1		observation.identifier2	observation.observation_id
patient.identifier2	person.person_id	0.95	1		observation.subject.identifier2	observation.person_id
patient.managingorganization.identifier2	person.care_site_id	0.85	1		observation.performer.identifier2	observation.provider_id
procedure.code1	procedure_occurrence.procedure_concept_id3	0.8	1		observation.valuequantity.unit1	observation.unit_concept_id
procedure.encounter.identifier2	procedure_occurrence.visit_occurrence_id	0.85	1		observation.valuecodeableconcept	observation.value_as_concept_id
procedure.focaldevice.manipulated.type, procedure.usedreference.type	device_exposure.device_type_concept_id	0.8	1		observation.valueint	observation.value_as_number
procedure.focaldevice.manipulated.udicarrier,procedure.usedreference.udicarrier	device_exposure.unique_device_id	0.8	1		observation.valuestring	observation.value_as_string
procedure.focaldevice.udicarrier2	device_exposure.unique_device_id	0.85	0		observation.encounter.identifier2	observation.visit_occurrence_id
procedure.identifier2	procedure_occurrence.procedure_occurrence_id	0.95	1		patient.extension : patient-birthtime	person.birth_datetime
procedure.performeddatetime	procedure_occurrence.procedure_datetime	0.95	1		patient.managingorganization.identifier2	person.care_site_id
procedure.performedperiod.high	procedure_occurrence.procedure_date	0.85	0		patient.birthdate	person.day_of_birth
procedure.performedperiod.low	procedure_occurrence.procedure_date	0.85	0		patient.extension: us-core-ethnicity1	person.ethnicity_concept_id3
procedure.performer.actor.identifier2	procedure_occurrence.provider_id	0.9	1		patient.gender1	person.gender_concept_id3
procedure.performer.actor2	procedure_occurrence.provider_id	0.85	0		patient.gender1	person.gender_source_value
procedure.subject.identifier2	procedure_occurrence.person_id	0.95	0		patient.address	person.location_id
			42		patient.birthdate	person.month_of_birth
					patient.identifier2	person.person_id
	Mapped source element	56			patient.identifier2	person.person_source_value
	Source element	42			patient.generalpractitioner.identifier2	person.provider_id
	Accuracy	0.75			patient.extension: us-core-race1	person.race_concept_id3
					patient.birthdate	person.year_of_birth
					procedure.subject.identifier2	procedure_occurrence.person_id
					procedure.code1	procedure_occurrence.procedure_concept_id3
					procedure.performeddatetime	procedure_occurrence.procedure_date
					procedure.performeddatetime	procedure_occurrence.procedure_datetime
					procedure.identifier2	procedure_occurrence.procedure_occurrence_id
					procedure.performer.actor.identifier2	procedure_occurrence.provider_id
					procedure.encounter.identifier2	procedure_occurrence.visit_occurrence_id
					encounter.hospitalization.extension : cdmh-pcornet-admitting-source-facility-type1	visit_occurrence.admitting_from_concept_id3
					encounter.hospitalization.extension : cdmh-pcornet-admitting-source-facility-type1	visit_occurrence.admitting_from_source_value, admitting_from_source_concept_id
					encounter.location.location.managingorganization.identifier2	visit_occurrence.care_site_id
					encounter.hospitalization.extension : cdmh-pcornet-discharge-status1	visit_occurrence.discharge_to_concept_id3
					encounter.hospitalization.extension : cdmh-pcornet-discharge-status1	visit_occurrence.discharge_to_source_value
					encounter.subject.identifier2	visit_occurrence.person_id
					encounter.partof	visit_occurrence.preceding_visit_occurence
					encounter.performer.identifier2	visit_occurrence.provider_id
					encounter.type1	visit_occurrence.visit_concept_id3
					encounter.period	visit_occurrence.visit_end_date
					encounter.period	visit_occurrence.visit_end_datetime
					encounter.identifier2	visit_occurrence.visit_occurence_id
					encounter.identifier2	visit_occurrence.visit_source_value
					encounter.type1	visit_occurrence.visit_source_value
					encounter.period	visit_occurrence.visit_start_date
					encounter.period	visit_occurrence.visit_start_datetime
					encounter.diagnosis.extension : cdmh-pcornet-diagnosis-origin1	visit_occurrence.visit_type_concept_id3
					encounter.diagnosis.extension : cdmh-pcornet-diagnosis-origin1	visit_occurrence.visit_type_source_value

## Sheet: No matches
Target Element	Mapped Source Element	Similarity Score	LLM Match
condition.abatement[x]	condition_occurrence.condition_start_datetime	0.4776	0	ChatGPT
condition.category1	condition_occurrence.condition_end_date	0.4828	0	ChatGPT
condition.code1	condition_occurrence.condition_end_date	0.5185	0	ChatGPT
condition.note if recorded	condition_occurrence.provider_id	0.5862	0	ChatGPT
condition.onset[x]	condition_occurrence.person_id	0.5	0	ChatGPT
encounter.diagnosis.extension : cdmh-pcornet-diagnosis-origin1	condition_occurrence.condition_end_date	0.3564	0	ChatGPT
encounter.hospitalization.extension : cdmh-pcornet-admitting-source-facility-type1	observation.observation_concept_id	0.3725	0	ChatGPT
encounter.hospitalization.extension : cdmh-pcornet-discharge-status1	condition_occurrence.condition_occurrence_source_value	0.3824	0	ChatGPT
encounter.identifier2	measurement.provider_id	0.4091	0	ChatGPT
encounter.location.location.managingorganization.identifier2	observation.observation_datetime	0.4565	0	ChatGPT
encounter.partof	device_exposure.person_id	0.3902	0	ChatGPT
encounter.period	person.person_id	0.5	0	ChatGPT
encounter.type1	device_exposure.person_id	0.35	0	ChatGPT
observation.code1	observation.provider_id	0.75	0	ChatGPT
observation.code2	observation.provider_id	0.75	0	ChatGPT
observation.encounter2	observation.provider_id	0.6667	0	ChatGPT
observation.identifier2	observation.provider_id	0.6957	0	ChatGPT
observation.referencerange.high	observation.person_id	0.6154	0	ChatGPT
observation.referencerange.low	observation.visit_occurrence_id	0.5902	0	ChatGPT
observation.subject.identifier2	observation.provider_id	0.5926	0	ChatGPT
observation.valueint	observation.value_as_string	0.8085	0	ChatGPT
patient.extension: us-core-race1	measurement.visit_occurrence_id	0.4127	0	ChatGPT
patient.generalpractitioner.identifier2	measurement.measurement_id	0.4	0	ChatGPT
patient.identifier2	person.provider_id	0.4324	0	ChatGPT
patient.managingorganization.identifier2	person.birth_datetime	0.3934	0	ChatGPT
procedure.code1	procedure_occurrence.provider_id	0.5106	0	ChatGPT
procedure.encounter.identifier2	procedure_occurrence.provider_id	0.5714	0	ChatGPT
procedure.focaldevice.udicarrier2	procedure_occurrence.provider_id	0.5846	0	ChatGPT
procedure.identifier2	procedure_occurrence.provider_id	0.5283	0	ChatGPT
procedure.performedperiod.high	procedure_occurrence.person_id	0.5333	0	ChatGPT
procedure.performedperiod.low	procedure_occurrence.person_id	0.5424	0	ChatGPT
procedure.subject.identifier2	procedure_occurrence.provider_id	0.4918	0	ChatGPT
condition.code.extension : cdmh-pcornet-condition-source1	condition_occurrence.condition_source_value	0.7	0	Gemini
condition.code1	condition_occurrence.condition_concept_id3	0.7	0	Gemini
encounter.diagnosis.extension : cdmh-pcornet-diagnosis-origin1	condition_occurrence.condition_type_source_value	0.5	0	Gemini
observation.code1	observation.observation_concept_id	0.7	0	Gemini
observation.valuequantity.units1	observation.unit_concept_id	0.8	0	Gemini
patient.managingorganization.identifier2	person.provider_id	0.6	0	Gemini
procedure.focaldevice.udicarrier2	device_exposure.unique_device_id	0.5	0	Gemini
procedure.performedperiod.high	procedure_occurrence.procedure_date	0.8	0	Gemini
procedure.performedperiod.low	procedure_occurrence.procedure_date	0.8	0	Gemini
procedure.performer.actor2	procedure_occurrence.person_id	0.7	0	Gemini
condition.code.extension : cdmh-pcornet-condition-source1	condition_occurrence.condition_source_value	0.85	0	DeepSeek
condition.code1	condition_occurrence.condition_concept_id3	0.9	0	DeepSeek
condition.note if recorded	condition_occurrence.condition_status_concept_id3	0.7	0	DeepSeek
encounter.diagnosis.extension : cdmh-pcornet-diagnosis-origin1	condition_occurrence.condition_type_source_value	0.8	0	DeepSeek
encounter.type1	visit_occurrence.visit_concept_id3	0.85	0	DeepSeek
observation.code1	observation.observation_concept_id	0.8	0	DeepSeek
observation.encounter2	observation.visit_occurrence_id	0.9	0	DeepSeek
observation.performer.identifier2	observation.provider_id	0.9	0	DeepSeek
patient.birthdate	person.birth_datetime	0.9	0	DeepSeek
procedure.focaldevice.udicarrier2	device_exposure.unique_device_id	0.85	0	DeepSeek
procedure.performedperiod.high	procedure_occurrence.procedure_date	0.85	0	DeepSeek
procedure.performedperiod.low	procedure_occurrence.procedure_date	0.85	0	DeepSeek
procedure.performer.actor2	procedure_occurrence.provider_id	0.85	0	DeepSeek
procedure.subject.identifier2	procedure_occurrence.person_id	0.95	0	DeepSeek
