# Supplementary material for: Enabling interoperability across disparate health data sources using Large Language Models
Source: PLOS Digit Health. 2026 Jul 23;5(7):e0001511. doi: 10.1371/journal.pdig.0001511 (PMC13395378; doi:10.1371/journal.pdig.0001511)
Supplement: S1 Data — This ZIP file contains: (1) the exact standardized prompt submitted to all three LLMs across all 36 runs (3 LLMs × 4 schemas × 3 repetitions), (2) the complete set of source-to-target mapping pairs used for preprocessing and standardizing CDM element names across PCORnet, OMOP, Sentinel, and i2b2, and (3) the complete mapping results from the three LLMs for all four Common Data Models (PCORnet, OMOP, Sentinel, i2b2) to FHIR across iterations. (ZIP) [file pdig.0001511.s001.zip › S1_File/Iteration 1/pcornet.xlsx]

## Sheet: Master
target_element	source_element
condition.code	condition.condition
condition.extension: cdmh-pcornet-condition-source	condition.condition_source
condition.clinicalstatus	condition.condition_status
condition.code	condition.condition_type
condition.id	condition.conditionid
condition.encounter	condition.encounterid
condition.onsetdatetime	condition.onset_date
condition.subject	condition.patid
condition.recordeddate	condition.report_date
condition.abatementdatetime	condition.resolve_date
patient.birthdate	demographics.birth_date
patient.extension: patient-birthtime	demographics.birth_time
patient.extension: patient-genderidentity	demographics.gender_identity
patient.extension: cdmh-pcornet-ethnicity	demographics.hispanic
patient.communication.language	demographics.pat_pref_language_spoken
patient.id	demographics.patid
patient.extension: cdmh-pcornet-race	demographics.race
patient.extension: us-core-birthsex	demographics.sex
patient.extension: cdmh-patient-sexualorientation	demographics.sexual_orientation
encounter.period.start	diagnosis.admit_date
encounter.diagnosis.condition.id	diagnosis.diagnosisid
encounter.diagnosis.condition.code (value)	diagnosis.dx
encounter.diagnosis.extension: cdmh-pcornet-diagnosis-origin	diagnosis.dx_origin
encounter.diagnosis.use	diagnosis.dx_source
encounter.diagnosis.condition.code (system)	diagnosis.dx_type
encounter.class	diagnosis.enc_type
encounter.id	diagnosis.encounterid
encounter.subject.id	diagnosis.patid
encounter.diagnosis.rank	diagnosis.pdx
encounter.participant.individual.id	diagnosis.providerid
encounter.period.start	encounter.admit_date
encounter.period.start	encounter.admit_time
encounter.hospitalization.extension: cdmh-pcornet-admitting-source-facility-type	encounter.admitting_source
encounter.period.end	encounter.discharge_date
encounter.hospitalization.dischargedisposition	encounter.discharge_disposition
encounter.hospitalization.extension: cdmh-pcornet-discharge-status	encounter.discharge_status
encounter.period.end	encounter.discharge_time
encounter.extension: cdmh-pcornet-drg-group	encounter.drg
encounter.extension : cdmh-pcornet-drg-version	encounter.drg_type
encounter.class	encounter.enc_type
encounter.id	encounter.encounterid
encounter.location.location.address	encounter.facility_location
encounter.location.location.type	encounter.facility_type
encounter.location.location.id	encounter.facilityid
encounter.subject.id	encounter.patid
encounter.participant.individual.id	encounter.providerid
observation.interpretation	lab_result_cm.abn_ind
observation.encounter	lab_result_cm.encounterid
observation.code	lab_result_cm.lab_loinc
observation.performer(organization).name	lab_result_cm.lab_name
observation.basedon(servicerequest).occurencedatetime	lab_result_cm.lab_order_date
observation.partof (procedure)	lab_result_cm.lab_px
observation.partof (procedure)	lab_result_cm.lab_px_type
observation.id	lab_result_cm.lab_result_cm_id
observation.referencerange.modifierextension	lab_result_cm.norm_modifier_high
observation.referencerange.modifierextension	lab_result_cm.norm_modifier_low
observation.referencerange.high	lab_result_cm.norm_range_high
observation.referencerange.low	lab_result_cm.norm_range_low
observation.subject	lab_result_cm.patid
observation.extension (proposed name: priority : coding)	lab_result_cm.priority
observation.issued	lab_result_cm.result_date
observation.performer(organization).type	lab_result_cm.result_loc
observation.value[x]	lab_result_cm.result_modifier
observation.value[x]	lab_result_cm.result_num
observation.value[x]	lab_result_cm.result_qual
observation.value[x](codeableconcept)	lab_result_cm.result_snomed
observation.issued	lab_result_cm.result_time
observation.value[x]	lab_result_cm.result_unit
observation.specimen.collection.collecteddatetime	lab_result_cm.specimen_date
observation.specimen.bodysite	lab_result_cm.specimen_source
observation.specimen.collection.collecteddatetime	lab_result_cm.specimen_time
procedure.encounter.period	procedure.admit_date
procedure.encounter.class	procedure.enc_type
procedure.encounter	procedure.encounterid
procedure.subject	procedure.patid
procedure.id	procedure.procedureid
procedure.encounter.participant.individual.id	procedure.providerid
procedure.code (value)	procedure.px
procedure.performeddatetime	procedure.px_date
procedure.code.extension: cdmh-pcornet-px-source	procedure.px_source
procedure.code (system)	procedure.px_type
observation.extension: cdmh-pcornet-body-position	vital.bp_position
observation.code,observation.value[x]	vital.diastolic
observation.encounter	vital.encounterid
observation.code,observation.value[x]	vital.ht
observation.effectivedatetime	vital.measure_date
observation.effectivedatetime	vital.measure_time
observation.code,observation.value[x]	vital.original_bmi
observation.subject	vital.patid
observation.code,observation.value[x]	vital.smoking
observation.code,observation.value[x]	vital.systolic
observation.code,observation.value[x]	vital.tobacco
observation.code,observation.value[x]	vital.tobacco_type
observation.code.extension: cdmh-pcornet-vital-source	vital.vital_source
observation.id	vital.vitalid
observation.code,observation.value[x]	vital.wt

## Sheet: Taiwo_ChatGPT
Target Element	Mapped Source Element	Similarity Score	LLM Match		target_element	source_element
condition.abatementdatetime	condition.resolve_date	0.6531	1		condition.code	condition.condition
condition.clinicalstatus	condition.condition_status	0.76	1		condition.extension: cdmh-pcornet-condition-source	condition.condition_source
condition.code	condition.condition	0.7879	0		condition.clinicalstatus	condition.condition_status
condition.encounter	condition.encounterid	0.95	1		condition.code	condition.condition_type
condition.extension: cdmh-pcornet-condition-source	condition.condition_source	0.6579	1		condition.id	condition.conditionid
condition.id	condition.conditionid	0.9655	1		condition.encounter	condition.encounterid
condition.onsetdatetime	condition.onset_date	0.9412	1		condition.onsetdatetime	condition.onset_date
condition.recordeddate	condition.report_date	0.8788	1		condition.subject	condition.patid
condition.subject	condition.patid	0.7273	1		condition.recordeddate	condition.report_date
encounter.class	encounter.enc_type	0.8	1		condition.abatementdatetime	condition.resolve_date
encounter.diagnosis.condition.code (system)	diagnosis.dx_type	0.7556	1		patient.birthdate	demographics.birth_date
encounter.diagnosis.condition.code (value)	diagnosis.dx	0.8372	1		patient.extension: patient-birthtime	demographics.birth_time
encounter.diagnosis.condition.id	diagnosis.diagnosisid	0.9189	1		patient.extension: patient-genderidentity	demographics.gender_identity
encounter.diagnosis.extension: cdmh-pcornet-diagnosis-origin	diagnosis.dx_origin	0.7609	1		patient.extension: cdmh-pcornet-ethnicity	demographics.hispanic
encounter.diagnosis.rank	diagnosis.pdx	0.7059	1		patient.communication.language	demographics.pat_pref_language_spoken
encounter.diagnosis.use	diagnosis.dx_type	0.6516	0		patient.id	demographics.patid
encounter.extension: cdmh-pcornet-drg-group	encounter.drg	0.8182	1		patient.extension: cdmh-pcornet-race	demographics.race
encounter.hospitalization.dischargedisposition	encounter.discharge_disposition	0.9333	1		patient.extension: us-core-birthsex	demographics.sex
encounter.hospitalization.extension: cdmh-pcornet-admitting-source-facility-type	encounter.admitting_source	0.7705	1		patient.extension: cdmh-patient-sexualorientation	demographics.sexual_orientation
encounter.hospitalization.extension: cdmh-pcornet-discharge-status	encounter.discharge_status	0.7778	1		encounter.period.start	diagnosis.admit_date
encounter.id	encounter.encounterid	0.9474	1		encounter.diagnosis.condition.id	diagnosis.diagnosisid
encounter.location.location.address	encounter.facility_location	0.678	1		encounter.diagnosis.condition.code (value)	diagnosis.dx
encounter.location.location.id	encounter.facilityid	0.7353	1		encounter.diagnosis.extension: cdmh-pcornet-diagnosis-origin	diagnosis.dx_origin
encounter.location.location.type	encounter.facility_location	0.6102	0		encounter.diagnosis.use	diagnosis.dx_source
encounter.participant.individual.id	encounter.providerid	0.6875	0		encounter.diagnosis.condition.code (system)	diagnosis.dx_type
encounter.period.end	encounter.discharge_date	0.8788	1		encounter.class	diagnosis.enc_type
encounter.period.start	encounter.admit_date	0.8372	1		encounter.id	diagnosis.encounterid
encounter.subject.id	encounter.patid	0.7692	1		encounter.subject.id	diagnosis.patid
observation.basedon(servicerequest).occurencedatetime	lab_result_cm.lab_order_date	0.6957	1		encounter.diagnosis.rank	diagnosis.pdx
observation.code	lab_result_cm.lab_name	0.6667	0		encounter.participant.individual.id	diagnosis.providerid
observation.code,observation.value[x]	vital.original_bmi	0.5641	1		encounter.period.start	encounter.admit_date
observation.code.extension: cdmh-pcornet-vital-source	vital.vital_source	0.7931	1		encounter.period.start	encounter.admit_time
observation.effectivedatetime	lab_result_cm.result_date	0.7941	0		encounter.hospitalization.extension: cdmh-pcornet-admitting-source-facility-type	encounter.admitting_source
observation.encounter	lab_result_cm.encounterid	0.9412	1		encounter.period.end	encounter.discharge_date
observation.extension (proposed name: priority : coding)	lab_result_cm.priority	0.7037	1		encounter.hospitalization.dischargedisposition	encounter.discharge_disposition
observation.extension: cdmh-pcornet-body-position	vital.bp_position	0.8056	1		encounter.hospitalization.extension: cdmh-pcornet-discharge-status	encounter.discharge_status
observation.id	lab_result_cm.lab_result_cm_id	0.8372	1		encounter.period.end	encounter.discharge_time
observation.interpretation	lab_result_cm.abn_ind	0.7568	1		encounter.extension: cdmh-pcornet-drg-group	encounter.drg
observation.issued	lab_result_cm.result_date	0.7436	1		encounter.extension : cdmh-pcornet-drg-version	encounter.drg_type
observation.partof (procedure)	procedure.procedureid	0.6667	0		encounter.class	encounter.enc_type
observation.performer(organization).name	encounter.facility_location	0.6286	0		encounter.id	encounter.encounterid
observation.performer(organization).type	procedure.px_type	0.6944	0		encounter.location.location.address	encounter.facility_location
observation.referencerange.high	lab_result_cm.norm_range_high	0.9231	1		encounter.location.location.type	encounter.facility_type
observation.referencerange.low	lab_result_cm.norm_range_low	0.9062	1		encounter.location.location.id	encounter.facilityid
observation.referencerange.modifierextension	lab_result_cm.norm_modifier_high	0.8125	1		encounter.subject.id	encounter.patid
observation.referencerange.modifierextension	lab_result_cm.norm_modifier_low	0.8125	1		encounter.participant.individual.id	encounter.providerid
observation.specimen.bodysite	lab_result_cm.specimen_source	0.7941	1		observation.interpretation	lab_result_cm.abn_ind
observation.specimen.collection.collecteddatetime	lab_result_cm.specimen_date	0.8788	1		observation.encounter	lab_result_cm.encounterid
observation.subject	lab_result_cm.patid	0.7368	1		observation.code	lab_result_cm.lab_loinc
observation.value[x]	lab_result_cm.result_num	0.7368	1		observation.performer(organization).name	lab_result_cm.lab_name
observation.valuex	lab_result_cm.result_qual	0.7188	1		observation.basedon(servicerequest).occurencedatetime	lab_result_cm.lab_order_date
patient.birthdate	demographics.birth_date	0.9	1		observation.partof (procedure)	lab_result_cm.lab_px
patient.communication.language	demographics.pat_pref_language_spoken	0.7576	1		observation.partof (procedure)	lab_result_cm.lab_px_type
patient.extension: cdmh-patient-sexualorientation	demographics.sexual_orientation	0.8387	1		observation.id	lab_result_cm.lab_result_cm_id
patient.extension: cdmh-pcornet-ethnicity	demographics.hispanic	0.7857	1		observation.referencerange.modifierextension	lab_result_cm.norm_modifier_high
patient.extension: cdmh-pcornet-race	demographics.race	0.8125	1		observation.referencerange.modifierextension	lab_result_cm.norm_modifier_low
patient.extension: patient-birthtime	demographics.birth_time	0.8667	1		observation.referencerange.high	lab_result_cm.norm_range_high
patient.extension: patient-genderidentity	demographics.gender_identity	0.7941	1		observation.referencerange.low	lab_result_cm.norm_range_low
patient.extension: us-core-birthsex	demographics.sex	0.8125	1		observation.subject	lab_result_cm.patid
patient.id	demographics.patid	0.7742	1		observation.extension (proposed name: priority : coding)	lab_result_cm.priority
procedure.code (system)	procedure.px	0.7838	0		observation.issued	lab_result_cm.result_date
procedure.code (value)	procedure.px	0.7838	1		observation.performer(organization).type	lab_result_cm.result_loc
procedure.code.extension: cdmh-pcornet-px-source	procedure.px_source	0.8378	1		observation.value[x]	lab_result_cm.result_modifier
procedure.encounter	procedure.encounterid	0.95	1		observation.value[x]	lab_result_cm.result_num
procedure.encounter.class	procedure.enc_type	0.8182	1		observation.value[x]	lab_result_cm.result_qual
procedure.encounter.participant.individual.id	procedure.encounterid	0.6364	0		observation.value[x](codeableconcept)	lab_result_cm.result_snomed
procedure.encounter.period	procedure.encounterid	0.8936	0		observation.issued	lab_result_cm.result_time
procedure.id	procedure.patid	0.8889	0		observation.value[x]	lab_result_cm.result_unit
procedure.performeddatetime	procedure.px_date	0.6818	1		observation.specimen.collection.collecteddatetime	lab_result_cm.specimen_date
procedure.subject	procedure.patid	0.76	1		observation.specimen.bodysite	lab_result_cm.specimen_source
			57		observation.specimen.collection.collecteddatetime	lab_result_cm.specimen_time
					procedure.encounter.period	procedure.admit_date
					procedure.encounter.class	procedure.enc_type
	Mapped source element	70			procedure.encounter	procedure.encounterid
	Source element	57			procedure.subject	procedure.patid
	Accuracy	0.814286			procedure.id	procedure.procedureid
					procedure.encounter.participant.individual.id	procedure.providerid
					procedure.code (value)	procedure.px
					procedure.performeddatetime	procedure.px_date
					procedure.code.extension: cdmh-pcornet-px-source	procedure.px_source
					procedure.code (system)	procedure.px_type
					observation.extension: cdmh-pcornet-body-position	vital.bp_position
					observation.code,observation.value[x]	vital.diastolic
					observation.encounter	vital.encounterid
					observation.code,observation.value[x]	vital.ht
					observation.effectivedatetime	vital.measure_date
					observation.effectivedatetime	vital.measure_time
					observation.code,observation.value[x]	vital.original_bmi
					observation.subject	vital.patid
					observation.code,observation.value[x]	vital.smoking
					observation.code,observation.value[x]	vital.systolic
					observation.code,observation.value[x]	vital.tobacco
					observation.code,observation.value[x]	vital.tobacco_type
					observation.code.extension: cdmh-pcornet-vital-source	vital.vital_source
					observation.id	vital.vitalid
					observation.code,observation.value[x]	vital.wt

## Sheet: Taiwo_Gemini 2.0
target element	source element	similarity score	LLM Match		target_element	source_element
condition.abatementdatetime	condition.resolve_date	0.8	1		condition.code	condition.condition
condition.clinicalstatus	condition.condition_status	0.9	1		condition.extension: cdmh-pcornet-condition-source	condition.condition_source
condition.code	condition.condition	1	0		condition.clinicalstatus	condition.condition_status
condition.encounter	condition.encounterid	1	1		condition.code	condition.condition_type
condition.extension: cdmh-pcornet-condition-source	condition.condition_source	0.9	1		condition.id	condition.conditionid
condition.id	condition.conditionid	1	1		condition.encounter	condition.encounterid
condition.onsetdatetime	condition.onset_date	1	1		condition.onsetdatetime	condition.onset_date
condition.recordeddate	condition.report_date	0.8	1		condition.subject	condition.patid
condition.subject	condition.patid	1	1		condition.recordeddate	condition.report_date
encounter.class	encounter.enc_type	0.9	1		condition.abatementdatetime	condition.resolve_date
encounter.diagnosis.condition.code (system)	diagnosis.dx_source	0.6	0		patient.birthdate	demographics.birth_date
encounter.diagnosis.condition.code (value)	diagnosis.dx	0.7	1		patient.extension: patient-birthtime	demographics.birth_time
encounter.diagnosis.condition.id	diagnosis.conditionid	0.7	0		patient.extension: patient-genderidentity	demographics.gender_identity
encounter.diagnosis.extension: cdmh-pcornet-diagnosis-origin	diagnosis.dx_origin	0.8	1		patient.extension: cdmh-pcornet-ethnicity	demographics.hispanic
encounter.diagnosis.rank	diagnosis.pdx	0.6	1		patient.communication.language	demographics.pat_pref_language_spoken
encounter.diagnosis.use	diagnosis.enc_type	0.6	0		patient.id	demographics.patid
encounter.extension : cdmh-pcornet-drg-version	encounter.drg_type	0.8	1		patient.extension: cdmh-pcornet-race	demographics.race
encounter.extension: cdmh-pcornet-drg-group	encounter.drg	0.7	1		patient.extension: us-core-birthsex	demographics.sex
encounter.hospitalization.dischargedisposition	encounter.discharge_disposition	0.9	1		patient.extension: cdmh-patient-sexualorientation	demographics.sexual_orientation
encounter.hospitalization.extension: cdmh-pcornet-admitting-source-facility-type	encounter.facility_type	0.7	0		encounter.period.start	diagnosis.admit_date
encounter.hospitalization.extension: cdmh-pcornet-discharge-status	encounter.discharge_status	0.9	1		encounter.diagnosis.condition.id	diagnosis.diagnosisid
encounter.id	encounter.encounterid	1	1		encounter.diagnosis.condition.code (value)	diagnosis.dx
encounter.location.location.address	encounter.facility_location	0.7	1		encounter.diagnosis.extension: cdmh-pcornet-diagnosis-origin	diagnosis.dx_origin
encounter.location.location.id	encounter.facilityid	0.8	1		encounter.diagnosis.use	diagnosis.dx_source
encounter.location.location.type	encounter.facility_location	0.8	1		encounter.diagnosis.condition.code (system)	diagnosis.dx_type
encounter.participant.individual.id	encounter.providerid	0.8	1		encounter.class	diagnosis.enc_type
encounter.period.end	encounter.discharge_date	0.8	1		encounter.id	diagnosis.encounterid
encounter.period.start	encounter.admit_date	0.8	1		encounter.subject.id	diagnosis.patid
encounter.subject.id	encounter.patid	0.9	1		encounter.diagnosis.rank	diagnosis.pdx
observation.basedon(servicerequest).occurencedatetime	lab_result_cm.lab_order_date	0.7	1		encounter.participant.individual.id	diagnosis.providerid
observation.code	lab_result_cm.lab_loinc	0.7	1		encounter.period.start	encounter.admit_date
observation.code,observation.value[x]	lab_result_cm.result_num	0.6	0		encounter.period.start	encounter.admit_time
observation.code.extension: cdmh-pcornet-vital-source	vital.vital_source	0.9	1		encounter.hospitalization.extension: cdmh-pcornet-admitting-source-facility-type	encounter.admitting_source
observation.effectivedatetime	lab_result_cm.result_time	0.7	0		encounter.period.end	encounter.discharge_date
observation.encounter	lab_result_cm.encounterid	0.9	1		encounter.hospitalization.dischargedisposition	encounter.discharge_disposition
observation.extension (proposed name: priority : coding)	lab_result_cm.priority	0.8	1		encounter.hospitalization.extension: cdmh-pcornet-discharge-status	encounter.discharge_status
observation.extension: cdmh-pcornet-body-position	vital.bp_position	0.6	1		encounter.period.end	encounter.discharge_time
observation.id	lab_result_cm.lab_result_cm_id	0.8	1		encounter.extension: cdmh-pcornet-drg-group	encounter.drg
observation.interpretation	lab_result_cm.abn_ind	0.6	1		encounter.extension : cdmh-pcornet-drg-version	encounter.drg_type
observation.issued	lab_result_cm.result_date	0.7	1		encounter.class	encounter.enc_type
observation.partof (procedure)	lab_result_cm.lab_px	0.6	1		encounter.id	encounter.encounterid
observation.performer(organization).name	lab_result_cm.lab_name	0.7	1		encounter.location.location.address	encounter.facility_location
observation.performer(organization).type	procedure.providerid	0.7	0		encounter.location.location.type	encounter.facility_type
observation.referencerange.high	lab_result_cm.norm_range_high	0.9	1		encounter.location.location.id	encounter.facilityid
observation.referencerange.low	lab_result_cm.norm_range_low	0.9	1		encounter.subject.id	encounter.patid
observation.referencerange.modifierextension	lab_result_cm.norm_modifier_low	0.6	1		encounter.participant.individual.id	encounter.providerid
observation.specimen.bodysite	lab_result_cm.specimen_source	0.9	1		observation.interpretation	lab_result_cm.abn_ind
observation.specimen.collection.collecteddatetime	lab_result_cm.specimen_time	0.7	1		observation.encounter	lab_result_cm.encounterid
observation.subject	lab_result_cm.patid	0.9	1		observation.code	lab_result_cm.lab_loinc
observation.value[x]	lab_result_cm.result_qual	0.5	1		observation.performer(organization).name	lab_result_cm.lab_name
observation.value[x](codeableconcept)	lab_result_cm.result_snomed	0.7	1		observation.basedon(servicerequest).occurencedatetime	lab_result_cm.lab_order_date
patient.birthdate	demographics.birth_date	1	1		observation.partof (procedure)	lab_result_cm.lab_px
patient.communication.language	demographics.pat_pref_language_spoken	0.7	1		observation.partof (procedure)	lab_result_cm.lab_px_type
patient.extension: cdmh-patient-sexualorientation	demographics.sexual_orientation	0.9	1		observation.id	lab_result_cm.lab_result_cm_id
patient.extension: cdmh-pcornet-ethnicity	demographics.hispanic	0.6	1		observation.referencerange.modifierextension	lab_result_cm.norm_modifier_high
patient.extension: cdmh-pcornet-race	demographics.race	1	1		observation.referencerange.modifierextension	lab_result_cm.norm_modifier_low
patient.extension: patient-birthtime	demographics.birth_time	1	1		observation.referencerange.high	lab_result_cm.norm_range_high
patient.extension: patient-genderidentity	demographics.gender_identity	1	1		observation.referencerange.low	lab_result_cm.norm_range_low
patient.extension: us-core-birthsex	demographics.sex	1	1		observation.subject	lab_result_cm.patid
patient.id	demographics.patid	1	1		observation.extension (proposed name: priority : coding)	lab_result_cm.priority
procedure.code (system)	procedure.px_source	0.8	1		observation.issued	lab_result_cm.result_date
procedure.code (value)	procedure.px	0.8	1		observation.performer(organization).type	lab_result_cm.result_loc
procedure.code.extension: cdmh-pcornet-px-source	procedure.px_source	0.9	1		observation.value[x]	lab_result_cm.result_modifier
procedure.encounter	procedure.encounterid	0.9	1		observation.value[x]	lab_result_cm.result_num
procedure.encounter.class	procedure.enc_type	0.9	1		observation.value[x]	lab_result_cm.result_qual
procedure.encounter.participant.individual.id	procedure.providerid	0.8	1		observation.value[x](codeableconcept)	lab_result_cm.result_snomed
procedure.encounter.period	procedure.encounterid	0.9	0		observation.issued	lab_result_cm.result_time
procedure.id	procedure.procedureid	1	1		observation.value[x]	lab_result_cm.result_unit
procedure.performeddatetime	procedure.px_date	0.9	1		observation.specimen.collection.collecteddatetime	lab_result_cm.specimen_date
procedure.subject	procedure.patid	0.9	1		observation.specimen.bodysite	lab_result_cm.specimen_source
			61		observation.specimen.collection.collecteddatetime	lab_result_cm.specimen_time
					procedure.encounter.period	procedure.admit_date
	Mapped source element	70			procedure.encounter.class	procedure.enc_type
	Source element	61			procedure.encounter	procedure.encounterid
	Accuracy	0.871429			procedure.subject	procedure.patid
					procedure.id	procedure.procedureid
					procedure.encounter.participant.individual.id	procedure.providerid
					procedure.code (value)	procedure.px
					procedure.performeddatetime	procedure.px_date
					procedure.code.extension: cdmh-pcornet-px-source	procedure.px_source
					procedure.code (system)	procedure.px_type
					observation.extension: cdmh-pcornet-body-position	vital.bp_position
					observation.code,observation.value[x]	vital.diastolic
					observation.encounter	vital.encounterid
					observation.code,observation.value[x]	vital.ht
					observation.effectivedatetime	vital.measure_date
					observation.effectivedatetime	vital.measure_time
					observation.code,observation.value[x]	vital.original_bmi
					observation.subject	vital.patid
					observation.code,observation.value[x]	vital.smoking
					observation.code,observation.value[x]	vital.systolic
					observation.code,observation.value[x]	vital.tobacco
					observation.code,observation.value[x]	vital.tobacco_type
					observation.code.extension: cdmh-pcornet-vital-source	vital.vital_source
					observation.id	vital.vitalid
					observation.code,observation.value[x]	vital.wt

## Sheet: Taiwo_DeepSeek
Target Element	Source Element	Similarity Score	LLM Match		target_element	source_element
condition.abatementdatetime	condition.resolve_date	1	1		condition.code	condition.condition
condition.clinicalstatus	condition.condition_status	1	1		condition.extension: cdmh-pcornet-condition-source	condition.condition_source
condition.code	condition.condition	1	1		condition.clinicalstatus	condition.condition_status
condition.encounter	condition.encounterid	1	1		condition.code	condition.condition_type
condition.extension: cdmh-pcornet-condition-source	condition.condition_source	1	1		condition.id	condition.conditionid
condition.id	condition.conditionid	1	1		condition.encounter	condition.encounterid
condition.onsetdatetime	condition.onset_date	1	1		condition.onsetdatetime	condition.onset_date
condition.recordeddate	condition.report_date	1	1		condition.subject	condition.patid
condition.subject	condition.patid	1	1		condition.recordeddate	condition.report_date
encounter.class	encounter.enc_type	1	1		condition.abatementdatetime	condition.resolve_date
encounter.diagnosis.condition.code (system)	diagnosis.dx_type	1	1		patient.birthdate	demographics.birth_date
encounter.diagnosis.condition.code (value)	diagnosis.dx	1	1		patient.extension: patient-birthtime	demographics.birth_time
encounter.diagnosis.condition.id	diagnosis.diagnosisid	1	1		patient.extension: patient-genderidentity	demographics.gender_identity
encounter.diagnosis.extension: cdmh-pcornet-diagnosis-origin	diagnosis.dx_origin	1	1		patient.extension: cdmh-pcornet-ethnicity	demographics.hispanic
encounter.diagnosis.rank	diagnosis.pdx	0.8	1		patient.communication.language	demographics.pat_pref_language_spoken
encounter.diagnosis.use	diagnosis.dx_source	0.8	1		patient.id	demographics.patid
encounter.extension : cdmh-pcornet-drg-version	encounter.drg_type	1	1		patient.extension: cdmh-pcornet-race	demographics.race
encounter.extension: cdmh-pcornet-drg-group	encounter.drg	1	1		patient.extension: us-core-birthsex	demographics.sex
encounter.hospitalization.dischargedisposition	encounter.discharge_disposition	1	1		patient.extension: cdmh-patient-sexualorientation	demographics.sexual_orientation
encounter.hospitalization.extension: cdmh-pcornet-admitting-source-facility-type	encounter.admitting_source	0.8	1		encounter.period.start	diagnosis.admit_date
encounter.hospitalization.extension: cdmh-pcornet-discharge-status	encounter.discharge_status	1	1		encounter.diagnosis.condition.id	diagnosis.diagnosisid
encounter.id	encounter.encounterid	1	1		encounter.diagnosis.condition.code (value)	diagnosis.dx
encounter.location.location.address	encounter.facility_location	1	1		encounter.diagnosis.extension: cdmh-pcornet-diagnosis-origin	diagnosis.dx_origin
encounter.location.location.id	encounter.facilityid	1	1		encounter.diagnosis.use	diagnosis.dx_source
encounter.location.location.type	encounter.facility_type	1	1		encounter.diagnosis.condition.code (system)	diagnosis.dx_type
encounter.participant.individual.id	encounter.providerid	1	1		encounter.class	diagnosis.enc_type
encounter.period.end	encounter.discharge_date	1	1		encounter.id	diagnosis.encounterid
encounter.period.start	encounter.admit_date	1	1		encounter.subject.id	diagnosis.patid
encounter.subject.id	encounter.patid	1	1		encounter.diagnosis.rank	diagnosis.pdx
observation.basedon(servicerequest).occurencedatetime	lab_result_cm.lab_order_date	0.8	1		encounter.participant.individual.id	diagnosis.providerid
observation.code	lab_result_cm.lab_loinc	0.9	1		encounter.period.start	encounter.admit_date
observation.code,observation.value[x]	lab_result_cm.lab_loinc, lab_result_cm.result_num	0.9	0		encounter.period.start	encounter.admit_time
observation.code.extension: cdmh-pcornet-vital-source	vital.vital_source	1	1		encounter.hospitalization.extension: cdmh-pcornet-admitting-source-facility-type	encounter.admitting_source
observation.effectivedatetime	lab_result_cm.specimen_date	1	0		encounter.period.end	encounter.discharge_date
observation.encounter	lab_result_cm.encounterid	1	1		encounter.hospitalization.dischargedisposition	encounter.discharge_disposition
observation.extension (proposed name: priority : coding)	lab_result_cm.priority	0.9	1		encounter.hospitalization.extension: cdmh-pcornet-discharge-status	encounter.discharge_status
observation.extension: cdmh-pcornet-body-position	vital.bp_position	1	1		encounter.period.end	encounter.discharge_time
observation.id	vital.vitalid	1	1		encounter.extension: cdmh-pcornet-drg-group	encounter.drg
observation.interpretation	lab_result_cm.abn_ind	1	1		encounter.extension : cdmh-pcornet-drg-version	encounter.drg_type
observation.issued	lab_result_cm.result_date	0.9	1		encounter.class	encounter.enc_type
observation.partof (procedure)	lab_result_cm.lab_px	0.8	1		encounter.id	encounter.encounterid
observation.performer(organization).name	lab_result_cm.lab_name	1	1		encounter.location.location.address	encounter.facility_location
observation.performer(organization).type	lab_result_cm.result_loc	0.7	1		encounter.location.location.type	encounter.facility_type
observation.referencerange.high	lab_result_cm.norm_range_high	1	1		encounter.location.location.id	encounter.facilityid
observation.referencerange.low	lab_result_cm.norm_range_low	1	1		encounter.subject.id	encounter.patid
observation.referencerange.modifierextension	lab_result_cm.norm_modifier_low	0.8	1		encounter.participant.individual.id	encounter.providerid
observation.specimen.bodysite	lab_result_cm.specimen_source	1	1		observation.interpretation	lab_result_cm.abn_ind
observation.specimen.collection.collecteddatetime	lab_result_cm.specimen_time	1	1		observation.encounter	lab_result_cm.encounterid
observation.subject	lab_result_cm.patid	1	1		observation.code	lab_result_cm.lab_loinc
observation.value[x]	lab_result_cm.result_num	1	1		observation.performer(organization).name	lab_result_cm.lab_name
observation.valuex	lab_result_cm.result_qual	0.9	1		observation.basedon(servicerequest).occurencedatetime	lab_result_cm.lab_order_date
patient.birthdate	demographics.birth_date	1	1		observation.partof (procedure)	lab_result_cm.lab_px
patient.communication.language	demographics.pat_pref_language_spoken	1	1		observation.partof (procedure)	lab_result_cm.lab_px_type
patient.extension: cdmh-patient-sexualorientation	demographics.sexual_orientation	1	1		observation.id	lab_result_cm.lab_result_cm_id
patient.extension: cdmh-pcornet-ethnicity	demographics.hispanic	1	1		observation.referencerange.modifierextension	lab_result_cm.norm_modifier_high
patient.extension: cdmh-pcornet-race	demographics.race	1	1		observation.referencerange.modifierextension	lab_result_cm.norm_modifier_low
patient.extension: patient-birthtime	demographics.birth_time	1	1		observation.referencerange.high	lab_result_cm.norm_range_high
patient.extension: patient-genderidentity	demographics.gender_identity	1	1		observation.referencerange.low	lab_result_cm.norm_range_low
patient.extension: us-core-birthsex	demographics.sex	1	1		observation.subject	lab_result_cm.patid
patient.id	demographics.patid	1	1		observation.extension (proposed name: priority : coding)	lab_result_cm.priority
procedure.code (system)	procedure.px_type	0.8	1		observation.issued	lab_result_cm.result_date
procedure.code (value)	procedure.px	1	1		observation.performer(organization).type	lab_result_cm.result_loc
procedure.code.extension: cdmh-pcornet-px-source	procedure.px_source	1	1		observation.value[x]	lab_result_cm.result_modifier
procedure.encounter	procedure.encounterid	1	1		observation.value[x]	lab_result_cm.result_num
procedure.encounter.class	procedure.enc_type	1	1		observation.value[x]	lab_result_cm.result_qual
procedure.encounter.participant.individual.id	procedure.providerid	1	1		observation.value[x](codeableconcept)	lab_result_cm.result_snomed
procedure.encounter.period	procedure.admit_date	0.7	1		observation.issued	lab_result_cm.result_time
procedure.id	procedure.procedureid	1	1		observation.value[x]	lab_result_cm.result_unit
procedure.performeddatetime	procedure.px_date	1	1		observation.specimen.collection.collecteddatetime	lab_result_cm.specimen_date
procedure.subject	procedure.patid	1	1		observation.specimen.bodysite	lab_result_cm.specimen_source
			68		observation.specimen.collection.collecteddatetime	lab_result_cm.specimen_time
					procedure.encounter.period	procedure.admit_date
					procedure.encounter.class	procedure.enc_type
	Mapped source element	70			procedure.encounter	procedure.encounterid
	Source element	68			procedure.subject	procedure.patid
	Accuracy	0.971429			procedure.id	procedure.procedureid
					procedure.encounter.participant.individual.id	procedure.providerid
					procedure.code (value)	procedure.px
					procedure.performeddatetime	procedure.px_date
					procedure.code.extension: cdmh-pcornet-px-source	procedure.px_source
					procedure.code (system)	procedure.px_type
					observation.extension: cdmh-pcornet-body-position	vital.bp_position
					observation.code,observation.value[x]	vital.diastolic
					observation.encounter	vital.encounterid
					observation.code,observation.value[x]	vital.ht
					observation.effectivedatetime	vital.measure_date
					observation.effectivedatetime	vital.measure_time
					observation.code,observation.value[x]	vital.original_bmi
					observation.subject	vital.patid
					observation.code,observation.value[x]	vital.smoking
					observation.code,observation.value[x]	vital.systolic
					observation.code,observation.value[x]	vital.tobacco
					observation.code,observation.value[x]	vital.tobacco_type
					observation.code.extension: cdmh-pcornet-vital-source	vital.vital_source
					observation.id	vital.vitalid
					observation.code,observation.value[x]	vital.wt

## Sheet: No matches
Target Element	Mapped Source Element	Similarity Score	LLM Match
condition.code	condition.condition	0.7879	0	ChatGPT
encounter.diagnosis.use	diagnosis.dx_type	0.6516	0	ChatGPT
encounter.location.location.type	encounter.facility_location	0.6102	0	ChatGPT
encounter.participant.individual.id	encounter.providerid	0.6875	0	ChatGPT
observation.code	lab_result_cm.lab_name	0.6667	0	ChatGPT
observation.effectivedatetime	lab_result_cm.result_date	0.7941	0	ChatGPT
observation.partof (procedure)	procedure.procedureid	0.6667	0	ChatGPT
observation.performer(organization).name	encounter.facility_location	0.6286	0	ChatGPT
observation.performer(organization).type	procedure.px_type	0.6944	0	ChatGPT
procedure.code (system)	procedure.px	0.7838	0	ChatGPT
procedure.encounter.participant.individual.id	procedure.encounterid	0.6364	0	ChatGPT
procedure.encounter.period	procedure.encounterid	0.8936	0	ChatGPT
procedure.id	procedure.patid	0.8889	0	ChatGPT
condition.code	condition.condition	1	0	Gemini
encounter.diagnosis.condition.code (system)	diagnosis.dx_source	0.6	0	Gemini
encounter.diagnosis.condition.id	diagnosis.conditionid	0.7	0	Gemini
encounter.hospitalization.extension: cdmh-pcornet-admitting-source-facility-type	encounter.facility_type	0.7	0	Gemini
observation.code,observation.value[x]	lab_result_cm.result_num	0.6	0	Gemini
observation.effectivedatetime	lab_result_cm.result_time	0.7	0	Gemini
observation.performer(organization).type	procedure.providerid	0.7	0	Gemini
procedure.encounter.period	procedure.encounterid	0.9	0	Gemini
observation.code,observation.value[x]	lab_result_cm.lab_loinc, lab_result_cm.result_num	0.9	0	DeepSeek
observation.effectivedatetime	lab_result_cm.specimen_date	1	0	DeepSeek
