# Supplementary material for: Enabling interoperability across disparate health data sources using Large Language Models
Source: PLOS Digit Health. 2026 Jul 23;5(7):e0001511. doi: 10.1371/journal.pdig.0001511 (PMC13395378; doi:10.1371/journal.pdig.0001511)
Supplement: S1 Data — This ZIP file contains: (1) the exact standardized prompt submitted to all three LLMs across all 36 runs (3 LLMs × 4 schemas × 3 repetitions), (2) the complete set of source-to-target mapping pairs used for preprocessing and standardizing CDM element names across PCORnet, OMOP, Sentinel, and i2b2, and (3) the complete mapping results from the three LLMs for all four Common Data Models (PCORnet, OMOP, Sentinel, i2b2) to FHIR across iterations. (ZIP) [file pdig.0001511.s001.zip › S1_File/Iteration 2/omop.xlsx]

## Sheet: Master
target_element	source_element
condition.code1	condition_occurrence.condition_concept_id3
condition.abatement[x]	condition_occurrence.condition_end_date
condition.abatement[x]	condition_occurrence.condition_end_datetime
condition.identifier2	condition_occurrence.condition_occurrence_id
condition.identifier2	condition_occurrence.condition_occurrence_source_value
condition.code1	condition_occurrence.condition_source_value
condition.onset[x]	condition_occurrence.condition_start_date
condition.onset[x]	condition_occurrence.condition_start_datetime
condition.category1	condition_occurrence.condition_status_concept_id3
condition.code.extension : cdmh-pcornet-condition-source1	condition_occurrence.condition_type_concept_id3
condition.code.extension : cdmh-pcornet-condition-source1	condition_occurrence.condition_type_source_value
condition.subject.identifier2	condition_occurrence.person_id
condition.asserter.identifier2	condition_occurrence.provider_id
condition.note if recorded	condition_occurrence.stop_reason
condition.encounter.identifier2	condition_occurrence.visit_occurrence_id
procedure.performedperiod.high	device_exposure.device_exposure_end_date
procedure.performedperiod.high	device_exposure.device_exposure_end_datetime
procedure.focaldevice.udicarrier2	device_exposure.device_exposure_id3
procedure.performedperiod.low	device_exposure.device_exposure_start_date
procedure.performedperiod.low	device_exposure.device_exposure_start_datetime
procedure.focaldevice.manipulated.type, procedure.usedreference.type	device_exposure.device_type_concept_id
procedure.subject.identifier2	device_exposure.person_id
procedure.performer.actor2	device_exposure.provider_id
procedure.focaldevice.manipulated.udicarrier,procedure.usedreference.udicarrier	device_exposure.unique_device_id
procedure.encounter.identifier2	device_exposure.visit_occurrence_id
observation.code1	measurement.measurement_concept_id3
observation.effectivedatetime	measurement.measurement_date
observation.effectivedatetime	measurement.measurement_datetime
observation.identifier2	measurement.measurement_id
observation.code1	measurement.measurement_source_value
observation.subject.identifier2	measurement.person_id
observation.performer.identifier2	measurement.provider_id
observation.referencerange.high	measurement.range_high
observation.referencerange.low	measurement.range_low
observation.valuequantity.units1	measurement.unit_concept_id
observation.valuecodeableconcept	measurement.value_as_concept_id
observation.valueint	measurement.value_as_number
observation.encounter2	measurement.visit_occurrence_id
observation.code2	observation.observation_concept_id
observation.effectivedatetime	observation.observation_date
observation.effectivedatetime	observation.observation_datetime
observation.identifier2	observation.observation_id
observation.subject.identifier2	observation.person_id
observation.performer.identifier2	observation.provider_id
observation.valuequantity.unit1	observation.unit_concept_id
observation.valuecodeableconcept	observation.value_as_concept_id
observation.valueint	observation.value_as_number
observation.valuestring	observation.value_as_string
observation.encounter.identifier2	observation.visit_occurrence_id
patient.extension : patient-birthtime	person.birth_datetime
patient.managingorganization.identifier2	person.care_site_id
patient.birthdate	person.day_of_birth
patient.extension: us-core-ethnicity1	person.ethnicity_concept_id3
patient.gender1	person.gender_concept_id3
patient.gender1	person.gender_source_value
patient.address	person.location_id
patient.birthdate	person.month_of_birth
patient.identifier2	person.person_id
patient.identifier2	person.person_source_value
patient.generalpractitioner.identifier2	person.provider_id
patient.extension: us-core-race1	person.race_concept_id3
patient.birthdate	person.year_of_birth
procedure.subject.identifier2	procedure_occurrence.person_id
procedure.code1	procedure_occurrence.procedure_concept_id3
procedure.performeddatetime	procedure_occurrence.procedure_date
procedure.performeddatetime	procedure_occurrence.procedure_datetime
procedure.identifier2	procedure_occurrence.procedure_occurrence_id
procedure.performer.actor.identifier2	procedure_occurrence.provider_id
procedure.encounter.identifier2	procedure_occurrence.visit_occurrence_id
encounter.hospitalization.extension : cdmh-pcornet-admitting-source-facility-type1	visit_occurrence.admitting_from_concept_id3
encounter.hospitalization.extension : cdmh-pcornet-admitting-source-facility-type1	visit_occurrence.admitting_from_source_value, admitting_from_source_concept_id
encounter.location.location.managingorganization.identifier2	visit_occurrence.care_site_id
encounter.hospitalization.extension : cdmh-pcornet-discharge-status1	visit_occurrence.discharge_to_concept_id3
encounter.hospitalization.extension : cdmh-pcornet-discharge-status1	visit_occurrence.discharge_to_source_value
encounter.subject.identifier2	visit_occurrence.person_id
encounter.partof	visit_occurrence.preceding_visit_occurence
encounter.performer.identifier2	visit_occurrence.provider_id
encounter.type1	visit_occurrence.visit_concept_id3
encounter.period	visit_occurrence.visit_end_date
encounter.period	visit_occurrence.visit_end_datetime
encounter.identifier2	visit_occurrence.visit_occurence_id
encounter.identifier2	visit_occurrence.visit_source_value
encounter.type1	visit_occurrence.visit_source_value
encounter.period	visit_occurrence.visit_start_date
encounter.period	visit_occurrence.visit_start_datetime
encounter.diagnosis.extension : cdmh-pcornet-diagnosis-origin1	visit_occurrence.visit_type_concept_id3
encounter.diagnosis.extension : cdmh-pcornet-diagnosis-origin1	visit_occurrence.visit_type_source_value

## Sheet: ChatGPT
Target Element	Source Element	LLM Match		target_element	source_element
condition.abatement[x]	condition_occurrence.condition_end_datetime	1		condition.abatement[x]	condition_occurrence.condition_end_date
condition.asserter.identifier2	condition_occurrence.provider_id	1		condition.abatement[x]	condition_occurrence.condition_end_datetime
condition.category1	condition_occurrence.condition_type_concept_id3	0		condition.asserter.identifier2	condition_occurrence.provider_id
condition.code.extension : cdmh-pcornet-condition-source1	condition_occurrence.condition_source_value	0		condition.category1	condition_occurrence.condition_status_concept_id3
condition.code1	condition_occurrence.condition_concept_id3	1		condition.code.extension : cdmh-pcornet-condition-source1	condition_occurrence.condition_type_concept_id3
condition.encounter.identifier2	condition_occurrence.visit_occurrence_id	1		condition.code.extension : cdmh-pcornet-condition-source1	condition_occurrence.condition_type_source_value
condition.identifier2	condition_occurrence.condition_occurrence_id	1		condition.code1	condition_occurrence.condition_concept_id3
condition.note if recorded	condition_occurrence.stop_reason	1		condition.code1	condition_occurrence.condition_source_value
condition.onset[x]	condition_occurrence.condition_start_datetime	1		condition.encounter.identifier2	condition_occurrence.visit_occurrence_id
condition.subject.identifier2	condition_occurrence.person_id	1		condition.identifier2	condition_occurrence.condition_occurrence_id
encounter.diagnosis.extension : cdmh-pcornet-diagnosis-origin1	condition_occurrence.condition_type_source_value	0		condition.identifier2	condition_occurrence.condition_occurrence_source_value
encounter.hospitalization.extension : cdmh-pcornet-admitting-source-facility-type1	visit_occurrence.admitting_from_concept_id3	1		condition.note if recorded	condition_occurrence.stop_reason
encounter.hospitalization.extension : cdmh-pcornet-discharge-status1	visit_occurrence.discharge_to_concept_id3	1		condition.onset[x]	condition_occurrence.condition_start_date
encounter.identifier2	visit_occurrence.visit_occurence_id	1		condition.onset[x]	condition_occurrence.condition_start_datetime
encounter.location.location.managingorganization.identifier2	visit_occurrence.care_site_id	1		condition.subject.identifier2	condition_occurrence.person_id
encounter.partof	visit_occurrence.preceding_visit_occurence	1		encounter.diagnosis.extension : cdmh-pcornet-diagnosis-origin1	visit_occurrence.visit_type_concept_id3
encounter.performer.identifier2	visit_occurrence.provider_id	1		encounter.diagnosis.extension : cdmh-pcornet-diagnosis-origin1	visit_occurrence.visit_type_source_value
encounter.period	visit_occurrence.visit_start_date	1		encounter.hospitalization.extension : cdmh-pcornet-admitting-source-facility-type1	visit_occurrence.admitting_from_concept_id3
encounter.subject.identifier2	visit_occurrence.person_id	1		encounter.hospitalization.extension : cdmh-pcornet-admitting-source-facility-type1	visit_occurrence.admitting_from_source_value, admitting_from_source_concept_id
encounter.type1	visit_occurrence.visit_type_concept_id3	0		encounter.hospitalization.extension : cdmh-pcornet-discharge-status1	visit_occurrence.discharge_to_concept_id3
observation.code1	observation.observation_concept_id	0		encounter.hospitalization.extension : cdmh-pcornet-discharge-status1	visit_occurrence.discharge_to_source_value
observation.code2	observation.observation_concept_id	1		encounter.identifier2	visit_occurrence.visit_occurence_id
observation.effectivedatetime	observation.observation_datetime	1		encounter.identifier2	visit_occurrence.visit_source_value
observation.encounter.identifier2	observation.visit_occurrence_id	1		encounter.location.location.managingorganization.identifier2	visit_occurrence.care_site_id
observation.encounter2	observation.visit_occurrence_id	0		encounter.partof	visit_occurrence.preceding_visit_occurence
observation.identifier2	observation.observation_id	1		encounter.performer.identifier2	visit_occurrence.provider_id
observation.performer.identifier2	observation.provider_id	1		encounter.period	visit_occurrence.visit_end_date
observation.referencerange.high	measurement.range_high	1		encounter.period	visit_occurrence.visit_end_datetime
observation.referencerange.low	measurement.range_low	1		encounter.period	visit_occurrence.visit_start_date
observation.subject.identifier2	observation.person_id	1		encounter.period	visit_occurrence.visit_start_datetime
observation.valuecodeableconcept	observation.value_as_concept_id	1		encounter.subject.identifier2	visit_occurrence.person_id
observation.valueint	observation.value_as_number	1		encounter.type1	visit_occurrence.visit_concept_id3
observation.valuequantity.unit1	observation.unit_concept_id	1		encounter.type1	visit_occurrence.visit_source_value
observation.valuequantity.units1	observation.unit_concept_id	0		observation.code1	measurement.measurement_concept_id3
observation.valuestring	observation.value_as_string	1		observation.code1	measurement.measurement_source_value
patient.address	person.location_id	1		observation.code2	observation.observation_concept_id
patient.birthdate	person.birth_datetime	0		observation.effectivedatetime	measurement.measurement_date
patient.extension : patient-birthtime	person.birth_datetime	1		observation.effectivedatetime	measurement.measurement_datetime
patient.extension: us-core-ethnicity1	person.ethnicity_concept_id3	1		observation.effectivedatetime	observation.observation_date
patient.extension: us-core-race1	person.race_concept_id3	1		observation.effectivedatetime	observation.observation_datetime
patient.gender1	person.gender_concept_id3	1		observation.encounter.identifier2	observation.visit_occurrence_id
patient.generalpractitioner.identifier2	person.provider_id	1		observation.encounter2	measurement.visit_occurrence_id
patient.identifier2	person.person_id	1		observation.identifier2	measurement.measurement_id
patient.managingorganization.identifier2	person.care_site_id	1		observation.identifier2	observation.observation_id
procedure.code1	procedure_occurrence.procedure_concept_id3	1		observation.performer.identifier2	measurement.provider_id
procedure.encounter.identifier2	procedure_occurrence.visit_occurrence_id	1		observation.performer.identifier2	observation.provider_id
procedure.focaldevice.manipulated.type, procedure.usedreference.type	device_exposure.device_type_concept_id	1		observation.referencerange.high	measurement.range_high
procedure.focaldevice.manipulated.udicarrier,procedure.usedreference.udicarrier	device_exposure.unique_device_id	1		observation.referencerange.low	measurement.range_low
procedure.focaldevice.udicarrier2	device_exposure.unique_device_id	0		observation.subject.identifier2	measurement.person_id
procedure.identifier2	procedure_occurrence.procedure_occurrence_id	1		observation.subject.identifier2	observation.person_id
procedure.performeddatetime	procedure_occurrence.procedure_datetime	1		observation.valuecodeableconcept	measurement.value_as_concept_id
procedure.performedperiod.high	procedure_occurrence.procedure_datetime	0		observation.valuecodeableconcept	observation.value_as_concept_id
procedure.performedperiod.low	procedure_occurrence.procedure_date	0		observation.valueint	measurement.value_as_number
procedure.performer.actor.identifier2	procedure_occurrence.provider_id	1		observation.valueint	observation.value_as_number
procedure.performer.actor2	procedure_occurrence.provider_id	0		observation.valuequantity.unit1	observation.unit_concept_id
procedure.subject.identifier2	procedure_occurrence.person_id	1		observation.valuequantity.units1	measurement.unit_concept_id
		44		observation.valuestring	observation.value_as_string
				patient.address	person.location_id
Mapped source element	56			patient.birthdate	person.day_of_birth
Source element	44			patient.birthdate	person.month_of_birth
Accuracy	0.785714			patient.birthdate	person.year_of_birth
				patient.extension : patient-birthtime	person.birth_datetime
				patient.extension: us-core-ethnicity1	person.ethnicity_concept_id3
				patient.extension: us-core-race1	person.race_concept_id3
				patient.gender1	person.gender_concept_id3
				patient.gender1	person.gender_source_value
				patient.generalpractitioner.identifier2	person.provider_id
				patient.identifier2	person.person_id
				patient.identifier2	person.person_source_value
				patient.managingorganization.identifier2	person.care_site_id
				procedure.code1	procedure_occurrence.procedure_concept_id3
				procedure.encounter.identifier2	device_exposure.visit_occurrence_id
				procedure.encounter.identifier2	procedure_occurrence.visit_occurrence_id
				procedure.focaldevice.manipulated.type, procedure.usedreference.type	device_exposure.device_type_concept_id
				procedure.focaldevice.manipulated.udicarrier,procedure.usedreference.udicarrier	device_exposure.unique_device_id
				procedure.focaldevice.udicarrier2	device_exposure.device_exposure_id3
				procedure.identifier2	procedure_occurrence.procedure_occurrence_id
				procedure.performeddatetime	procedure_occurrence.procedure_date
				procedure.performeddatetime	procedure_occurrence.procedure_datetime
				procedure.performedperiod.high	device_exposure.device_exposure_end_date
				procedure.performedperiod.high	device_exposure.device_exposure_end_datetime
				procedure.performedperiod.low	device_exposure.device_exposure_start_date
				procedure.performedperiod.low	device_exposure.device_exposure_start_datetime
				procedure.performer.actor.identifier2	procedure_occurrence.provider_id
				procedure.performer.actor2	device_exposure.provider_id
				procedure.subject.identifier2	device_exposure.person_id
				procedure.subject.identifier2	procedure_occurrence.person_id

## Sheet: Gemini 2.0
Target Element	Source Element	LLM Match		target_element	source_element
condition.abatement[x]	condition_occurrence.condition_end_datetime	1		condition.abatement[x]	condition_occurrence.condition_end_date
condition.asserter.identifier2	condition_occurrence.provider_id	1		condition.abatement[x]	condition_occurrence.condition_end_datetime
condition.category1	condition_occurrence.condition_type_concept_id3	0		condition.asserter.identifier2	condition_occurrence.provider_id
condition.code.extension : cdmh-pcornet-condition-source1	condition_occurrence.condition_source_value	0		condition.category1	condition_occurrence.condition_status_concept_id3
condition.code1	condition_occurrence.condition_concept_id3	1		condition.code.extension : cdmh-pcornet-condition-source1	condition_occurrence.condition_type_concept_id3
condition.encounter.identifier2	condition_occurrence.visit_occurrence_id	1		condition.code.extension : cdmh-pcornet-condition-source1	condition_occurrence.condition_type_source_value
condition.identifier2	condition_occurrence.condition_occurrence_id	1		condition.code1	condition_occurrence.condition_concept_id3
condition.note if recorded	condition_occurrence.condition_occurrence_source_value	0		condition.code1	condition_occurrence.condition_source_value
condition.onset[x]	condition_occurrence.condition_start_datetime	1		condition.encounter.identifier2	condition_occurrence.visit_occurrence_id
condition.subject.identifier2	condition_occurrence.person_id	1		condition.identifier2	condition_occurrence.condition_occurrence_id
encounter.diagnosis.extension : cdmh-pcornet-diagnosis-origin1	visit_occurrence.admitting_from_source_value, admitting_from_source_concept_id	0		condition.identifier2	condition_occurrence.condition_occurrence_source_value
encounter.hospitalization.extension : cdmh-pcornet-admitting-source-facility-type1	visit_occurrence.admitting_from_concept_id3	1		condition.note if recorded	condition_occurrence.stop_reason
encounter.hospitalization.extension : cdmh-pcornet-discharge-status1	visit_occurrence.discharge_to_concept_id3	1		condition.onset[x]	condition_occurrence.condition_start_date
encounter.identifier2	visit_occurrence.visit_occurence_id	1		condition.onset[x]	condition_occurrence.condition_start_datetime
encounter.location.location.managingorganization.identifier2	person.care_site_id	1		condition.subject.identifier2	condition_occurrence.person_id
encounter.partof	visit_occurrence.preceding_visit_occurence	1		encounter.diagnosis.extension : cdmh-pcornet-diagnosis-origin1	visit_occurrence.visit_type_concept_id3
encounter.performer.identifier2	visit_occurrence.provider_id	1		encounter.diagnosis.extension : cdmh-pcornet-diagnosis-origin1	visit_occurrence.visit_type_source_value
encounter.period	visit_occurrence.visit_start_datetime	1		encounter.hospitalization.extension : cdmh-pcornet-admitting-source-facility-type1	visit_occurrence.admitting_from_concept_id3
encounter.subject.identifier2	visit_occurrence.person_id	1		encounter.hospitalization.extension : cdmh-pcornet-admitting-source-facility-type1	visit_occurrence.admitting_from_source_value, admitting_from_source_concept_id
encounter.type1	visit_occurrence.visit_type_concept_id3	0		encounter.hospitalization.extension : cdmh-pcornet-discharge-status1	visit_occurrence.discharge_to_concept_id3
observation.code1	observation.observation_concept_id	1		encounter.hospitalization.extension : cdmh-pcornet-discharge-status1	visit_occurrence.discharge_to_source_value
observation.code2	No direct mapping found	0		encounter.identifier2	visit_occurrence.visit_occurence_id
observation.effectivedatetime	observation.observation_datetime	1		encounter.identifier2	visit_occurrence.visit_source_value
observation.encounter.identifier2	observation.visit_occurrence_id	1		encounter.location.location.managingorganization.identifier2	visit_occurrence.care_site_id
observation.encounter2	measurement.visit_occurrence_id	1		encounter.partof	visit_occurrence.preceding_visit_occurence
observation.identifier2	observation.observation_id	1		encounter.performer.identifier2	visit_occurrence.provider_id
observation.performer.identifier2	observation.provider_id	1		encounter.period	visit_occurrence.visit_end_date
observation.referencerange.high	measurement.range_high	1		encounter.period	visit_occurrence.visit_end_datetime
observation.referencerange.low	measurement.range_low	1		encounter.period	visit_occurrence.visit_start_date
observation.subject.identifier2	observation.person_id	1		encounter.period	visit_occurrence.visit_start_datetime
observation.valuecodeableconcept	observation.value_as_concept_id	1		encounter.subject.identifier2	visit_occurrence.person_id
observation.valueint	observation.value_as_number	1		encounter.type1	visit_occurrence.visit_concept_id3
observation.valuequantity.unit1	observation.unit_concept_id	0		encounter.type1	visit_occurrence.visit_source_value
observation.valuequantity.units1	observation.value_as_number	0		observation.code1	measurement.measurement_concept_id3
observation.valuestring	observation.value_as_string	1		observation.code1	measurement.measurement_source_value
patient.address	person.location_id	1		observation.code2	observation.observation_concept_id
patient.birthdate	person.birth_datetime	0		observation.effectivedatetime	measurement.measurement_date
patient.extension : patient-birthtime	person.birth_datetime	1		observation.effectivedatetime	measurement.measurement_datetime
patient.extension: us-core-ethnicity1	person.ethnicity_concept_id3	1		observation.effectivedatetime	observation.observation_date
patient.extension: us-core-race1	person.race_concept_id3	1		observation.effectivedatetime	observation.observation_datetime
patient.gender1	person.gender_concept_id3	1		observation.encounter.identifier2	observation.visit_occurrence_id
patient.generalpractitioner.identifier2	person.provider_id	1		observation.encounter2	measurement.visit_occurrence_id
patient.identifier2	person.person_id	1		observation.identifier2	measurement.measurement_id
patient.managingorganization.identifier2	person.care_site_id	1		observation.identifier2	observation.observation_id
procedure.code1	procedure_occurrence.procedure_concept_id3	0		observation.performer.identifier2	measurement.provider_id
procedure.encounter.identifier2	procedure_occurrence.visit_occurrence_id	1		observation.performer.identifier2	observation.provider_id
procedure.focaldevice.manipulated.type, procedure.usedreference.type	device_exposure.device_type_concept_id	1		observation.referencerange.high	measurement.range_high
procedure.focaldevice.manipulated.udicarrier,procedure.usedreference.udicarrier	device_exposure.unique_device_id	1		observation.referencerange.low	measurement.range_low
procedure.focaldevice.udicarrier2	device_exposure.device_exposure_id3	1		observation.subject.identifier2	measurement.person_id
procedure.identifier2	procedure_occurrence.procedure_occurrence_id	1		observation.subject.identifier2	observation.person_id
procedure.performeddatetime	procedure_occurrence.procedure_datetime	1		observation.valuecodeableconcept	measurement.value_as_concept_id
procedure.performedperiod.high	device_exposure.device_exposure_end_datetime	1		observation.valuecodeableconcept	observation.value_as_concept_id
procedure.performedperiod.low	procedure_occurrence.procedure_date	0		observation.valueint	measurement.value_as_number
procedure.performer.actor.identifier2	procedure_occurrence.provider_id	1		observation.valueint	observation.value_as_number
procedure.performer.actor2	No direct mapping found	0		observation.valuequantity.unit1	observation.unit_concept_id
procedure.subject.identifier2	procedure_occurrence.person_id	1		observation.valuequantity.units1	measurement.unit_concept_id
		44		observation.valuestring	observation.value_as_string
				patient.address	person.location_id
Mapped source element	56			patient.birthdate	person.day_of_birth
Source element	44			patient.birthdate	person.month_of_birth
Accuracy	0.785714			patient.birthdate	person.year_of_birth
				patient.extension : patient-birthtime	person.birth_datetime
				patient.extension: us-core-ethnicity1	person.ethnicity_concept_id3
				patient.extension: us-core-race1	person.race_concept_id3
				patient.gender1	person.gender_concept_id3
				patient.gender1	person.gender_source_value
				patient.generalpractitioner.identifier2	person.provider_id
				patient.identifier2	person.person_id
				patient.identifier2	person.person_source_value
				patient.managingorganization.identifier2	person.care_site_id
				procedure.code1	procedure_occurrence.procedure_concept_id3
				procedure.encounter.identifier2	device_exposure.visit_occurrence_id
				procedure.encounter.identifier2	procedure_occurrence.visit_occurrence_id
				procedure.focaldevice.manipulated.type, procedure.usedreference.type	device_exposure.device_type_concept_id
				procedure.focaldevice.manipulated.udicarrier,procedure.usedreference.udicarrier	device_exposure.unique_device_id
				procedure.focaldevice.udicarrier2	device_exposure.device_exposure_id3
				procedure.identifier2	procedure_occurrence.procedure_occurrence_id
				procedure.performeddatetime	procedure_occurrence.procedure_date
				procedure.performeddatetime	procedure_occurrence.procedure_datetime
				procedure.performedperiod.high	device_exposure.device_exposure_end_date
				procedure.performedperiod.high	device_exposure.device_exposure_end_datetime
				procedure.performedperiod.low	device_exposure.device_exposure_start_date
				procedure.performedperiod.low	device_exposure.device_exposure_start_datetime
				procedure.performer.actor.identifier2	procedure_occurrence.provider_id
				procedure.performer.actor2	device_exposure.provider_id
				procedure.subject.identifier2	device_exposure.person_id
				procedure.subject.identifier2	procedure_occurrence.person_id

## Sheet: DeepSeek
Target Element	Source Element	LLM Match		target_element	source_element
condition.abatement[x]	condition_occurrence.condition_end_datetime	1		condition.abatement[x]	condition_occurrence.condition_end_date
condition.asserter.identifier2	condition_occurrence.provider_id	1		condition.abatement[x]	condition_occurrence.condition_end_datetime
condition.category1	condition_occurrence.condition_type_concept_id3	0		condition.asserter.identifier2	condition_occurrence.provider_id
condition.code.extension : cdmh-pcornet-condition-source1	condition_occurrence.condition_source_value	0		condition.category1	condition_occurrence.condition_status_concept_id3
condition.code1	condition_occurrence.condition_concept_id3	1		condition.code.extension : cdmh-pcornet-condition-source1	condition_occurrence.condition_type_concept_id3
condition.encounter.identifier2	condition_occurrence.visit_occurrence_id	1		condition.code.extension : cdmh-pcornet-condition-source1	condition_occurrence.condition_type_source_value
condition.identifier2	condition_occurrence.condition_occurrence_id	1		condition.code1	condition_occurrence.condition_concept_id3
condition.note if recorded	condition_occurrence.condition_status_concept_id3	0		condition.code1	condition_occurrence.condition_source_value
condition.onset[x]	condition_occurrence.condition_start_datetime	1		condition.encounter.identifier2	condition_occurrence.visit_occurrence_id
condition.subject.identifier2	condition_occurrence.person_id	1		condition.identifier2	condition_occurrence.condition_occurrence_id
encounter.diagnosis.extension : cdmh-pcornet-diagnosis-origin1	condition_occurrence.condition_type_source_value	0		condition.identifier2	condition_occurrence.condition_occurrence_source_value
encounter.hospitalization.extension : cdmh-pcornet-admitting-source-facility-type1	visit_occurrence.admitting_from_concept_id3	1		condition.note if recorded	condition_occurrence.stop_reason
encounter.hospitalization.extension : cdmh-pcornet-discharge-status1	visit_occurrence.discharge_to_concept_id3	1		condition.onset[x]	condition_occurrence.condition_start_date
encounter.identifier2	visit_occurrence.visit_occurence_id	1		condition.onset[x]	condition_occurrence.condition_start_datetime
encounter.location.location.managingorganization.identifier2	visit_occurrence.care_site_id	1		condition.subject.identifier2	condition_occurrence.person_id
encounter.partof	visit_occurrence.preceding_visit_occurence	1		encounter.diagnosis.extension : cdmh-pcornet-diagnosis-origin1	visit_occurrence.visit_type_concept_id3
encounter.performer.identifier2	visit_occurrence.provider_id	1		encounter.diagnosis.extension : cdmh-pcornet-diagnosis-origin1	visit_occurrence.visit_type_source_value
encounter.period	visit_occurrence.visit_start_datetime, visit_occurrence.visit_end_datetime	1		encounter.hospitalization.extension : cdmh-pcornet-admitting-source-facility-type1	visit_occurrence.admitting_from_concept_id3
encounter.subject.identifier2	visit_occurrence.person_id	1		encounter.hospitalization.extension : cdmh-pcornet-admitting-source-facility-type1	visit_occurrence.admitting_from_source_value, admitting_from_source_concept_id
encounter.type1	visit_occurrence.visit_concept_id3	1		encounter.hospitalization.extension : cdmh-pcornet-discharge-status1	visit_occurrence.discharge_to_concept_id3
observation.code1	observation.observation_concept_id	0		encounter.hospitalization.extension : cdmh-pcornet-discharge-status1	visit_occurrence.discharge_to_source_value
observation.code2	observation.observation_concept_id	1		encounter.identifier2	visit_occurrence.visit_occurence_id
observation.effectivedatetime	observation.observation_datetime	1		encounter.identifier2	visit_occurrence.visit_source_value
observation.encounter.identifier2	observation.visit_occurrence_id	1		encounter.location.location.managingorganization.identifier2	visit_occurrence.care_site_id
observation.encounter2	observation.visit_occurrence_id	0		encounter.partof	visit_occurrence.preceding_visit_occurence
observation.identifier2	observation.observation_id	1		encounter.performer.identifier2	visit_occurrence.provider_id
observation.performer.identifier2	observation.provider_id	1		encounter.period	visit_occurrence.visit_end_date
observation.referencerange.high	measurement.range_high	1		encounter.period	visit_occurrence.visit_end_datetime
observation.referencerange.low	measurement.range_low	1		encounter.period	visit_occurrence.visit_start_date
observation.subject.identifier2	observation.person_id	1		encounter.period	visit_occurrence.visit_start_datetime
observation.valuecodeableconcept	observation.value_as_concept_id	1		encounter.subject.identifier2	visit_occurrence.person_id
observation.valueint	observation.value_as_number	1		encounter.type1	visit_occurrence.visit_concept_id3
observation.valuequantity.unit1	observation.unit_concept_id	1		encounter.type1	visit_occurrence.visit_source_value
observation.valuequantity.units1	measurement.unit_concept_id	1		observation.code1	measurement.measurement_concept_id3
observation.valuestring	observation.value_as_string	1		observation.code1	measurement.measurement_source_value
patient.address	person.location_id	1		observation.code2	observation.observation_concept_id
patient.birthdate	person.birth_datetime	0		observation.effectivedatetime	measurement.measurement_date
patient.extension : patient-birthtime	person.birth_datetime	1		observation.effectivedatetime	measurement.measurement_datetime
patient.extension: us-core-ethnicity1	person.ethnicity_concept_id3	1		observation.effectivedatetime	observation.observation_date
patient.extension: us-core-race1	person.race_concept_id3	1		observation.effectivedatetime	observation.observation_datetime
patient.gender1	person.gender_concept_id3	1		observation.encounter.identifier2	observation.visit_occurrence_id
patient.generalpractitioner.identifier2	person.provider_id	1		observation.encounter2	measurement.visit_occurrence_id
patient.identifier2	person.person_id	1		observation.identifier2	measurement.measurement_id
patient.managingorganization.identifier2	person.care_site_id	1		observation.identifier2	observation.observation_id
procedure.code1	procedure_occurrence.procedure_concept_id3	1		observation.performer.identifier2	measurement.provider_id
procedure.encounter.identifier2	procedure_occurrence.visit_occurrence_id	1		observation.performer.identifier2	observation.provider_id
procedure.focaldevice.manipulated.type, procedure.usedreference.type	device_exposure.device_type_concept_id	1		observation.referencerange.high	measurement.range_high
procedure.focaldevice.manipulated.udicarrier,procedure.usedreference.udicarrier	device_exposure.unique_device_id	1		observation.referencerange.low	measurement.range_low
procedure.focaldevice.udicarrier2	device_exposure.unique_device_id	0		observation.subject.identifier2	measurement.person_id
procedure.identifier2	procedure_occurrence.procedure_occurrence_id	1		observation.subject.identifier2	observation.person_id
procedure.performeddatetime	procedure_occurrence.procedure_datetime	1		observation.valuecodeableconcept	measurement.value_as_concept_id
procedure.performedperiod.high	procedure_occurrence.procedure_date	0		observation.valuecodeableconcept	observation.value_as_concept_id
procedure.performedperiod.low	procedure_occurrence.procedure_date	0		observation.valueint	measurement.value_as_number
procedure.performer.actor.identifier2	procedure_occurrence.provider_id	1		observation.valueint	observation.value_as_number
procedure.performer.actor2	procedure_occurrence.provider_id	0		observation.valuequantity.unit1	observation.unit_concept_id
procedure.subject.identifier2	procedure_occurrence.person_id	1		observation.valuequantity.units1	measurement.unit_concept_id
		45		observation.valuestring	observation.value_as_string
				patient.address	person.location_id
Mapped source element	56			patient.birthdate	person.day_of_birth
Source element	45			patient.birthdate	person.month_of_birth
Accuracy	0.803571			patient.birthdate	person.year_of_birth
				patient.extension : patient-birthtime	person.birth_datetime
				patient.extension: us-core-ethnicity1	person.ethnicity_concept_id3
				patient.extension: us-core-race1	person.race_concept_id3
				patient.gender1	person.gender_concept_id3
				patient.gender1	person.gender_source_value
				patient.generalpractitioner.identifier2	person.provider_id
				patient.identifier2	person.person_id
				patient.identifier2	person.person_source_value
				patient.managingorganization.identifier2	person.care_site_id
				procedure.code1	procedure_occurrence.procedure_concept_id3
				procedure.encounter.identifier2	device_exposure.visit_occurrence_id
				procedure.encounter.identifier2	procedure_occurrence.visit_occurrence_id
				procedure.focaldevice.manipulated.type, procedure.usedreference.type	device_exposure.device_type_concept_id
				procedure.focaldevice.manipulated.udicarrier,procedure.usedreference.udicarrier	device_exposure.unique_device_id
				procedure.focaldevice.udicarrier2	device_exposure.device_exposure_id3
				procedure.identifier2	procedure_occurrence.procedure_occurrence_id
				procedure.performeddatetime	procedure_occurrence.procedure_date
				procedure.performeddatetime	procedure_occurrence.procedure_datetime
				procedure.performedperiod.high	device_exposure.device_exposure_end_date
				procedure.performedperiod.high	device_exposure.device_exposure_end_datetime
				procedure.performedperiod.low	device_exposure.device_exposure_start_date
				procedure.performedperiod.low	device_exposure.device_exposure_start_datetime
				procedure.performer.actor.identifier2	procedure_occurrence.provider_id
				procedure.performer.actor2	device_exposure.provider_id
				procedure.subject.identifier2	device_exposure.person_id
				procedure.subject.identifier2	procedure_occurrence.person_id

## Sheet: No matches
Target Element	Mapped Source Element	Similarity Score	LLM Match
