# Supplementary material for: Enabling interoperability across disparate health data sources using Large Language Models
Source: PLOS Digit Health. 2026 Jul 23;5(7):e0001511. doi: 10.1371/journal.pdig.0001511 (PMC13395378; doi:10.1371/journal.pdig.0001511)
Supplement: S1 Data — This ZIP file contains: (1) the exact standardized prompt submitted to all three LLMs across all 36 runs (3 LLMs × 4 schemas × 3 repetitions), (2) the complete set of source-to-target mapping pairs used for preprocessing and standardizing CDM element names across PCORnet, OMOP, Sentinel, and i2b2, and (3) the complete mapping results from the three LLMs for all four Common Data Models (PCORnet, OMOP, Sentinel, i2b2) to FHIR across iterations. (ZIP) [file pdig.0001511.s001.zip › S1_File/Iteration 2/pcornet.xlsx]

## Sheet: Master
target_element	source_element
condition.code	condition.condition
condition.extension: cdmh-pcornet-condition-source	condition.condition_source
condition.clinicalstatus	condition.condition_status
condition.code	condition.condition_type
condition.id	condition.conditionid
condition.encounter	condition.encounterid
condition.onsetdatetime	condition.onset_date
condition.subject	condition.patid
condition.recordeddate	condition.report_date
condition.abatementdatetime	condition.resolve_date
patient.birthdate	demographics.birth_date
patient.extension: patient-birthtime	demographics.birth_time
patient.extension: patient-genderidentity	demographics.gender_identity
patient.extension: cdmh-pcornet-ethnicity	demographics.hispanic
patient.communication.language	demographics.pat_pref_language_spoken
patient.id	demographics.patid
patient.extension: cdmh-pcornet-race	demographics.race
patient.extension: us-core-birthsex	demographics.sex
patient.extension: cdmh-patient-sexualorientation	demographics.sexual_orientation
encounter.period.start	diagnosis.admit_date
encounter.diagnosis.condition.id	diagnosis.diagnosisid
encounter.diagnosis.condition.code (value)	diagnosis.dx
encounter.diagnosis.extension: cdmh-pcornet-diagnosis-origin	diagnosis.dx_origin
encounter.diagnosis.use	diagnosis.dx_source
encounter.diagnosis.condition.code (system)	diagnosis.dx_type
encounter.class	diagnosis.enc_type
encounter.id	diagnosis.encounterid
encounter.subject.id	diagnosis.patid
encounter.diagnosis.rank	diagnosis.pdx
encounter.participant.individual.id	diagnosis.providerid
encounter.period.start	encounter.admit_date
encounter.period.start	encounter.admit_time
encounter.hospitalization.extension: cdmh-pcornet-admitting-source-facility-type	encounter.admitting_source
encounter.period.end	encounter.discharge_date
encounter.hospitalization.dischargedisposition	encounter.discharge_disposition
encounter.hospitalization.extension: cdmh-pcornet-discharge-status	encounter.discharge_status
encounter.period.end	encounter.discharge_time
encounter.extension: cdmh-pcornet-drg-group	encounter.drg
encounter.extension : cdmh-pcornet-drg-version	encounter.drg_type
encounter.class	encounter.enc_type
encounter.id	encounter.encounterid
encounter.location.location.address	encounter.facility_location
encounter.location.location.type	encounter.facility_type
encounter.location.location.id	encounter.facilityid
encounter.subject.id	encounter.patid
encounter.participant.individual.id	encounter.providerid
observation.interpretation	lab_result_cm.abn_ind
observation.encounter	lab_result_cm.encounterid
observation.code	lab_result_cm.lab_loinc
observation.performer(organization).name	lab_result_cm.lab_name
observation.basedon(servicerequest).occurencedatetime	lab_result_cm.lab_order_date
observation.partof (procedure)	lab_result_cm.lab_px
observation.partof (procedure)	lab_result_cm.lab_px_type
observation.id	lab_result_cm.lab_result_cm_id
observation.referencerange.modifierextension	lab_result_cm.norm_modifier_high
observation.referencerange.modifierextension	lab_result_cm.norm_modifier_low
observation.referencerange.high	lab_result_cm.norm_range_high
observation.referencerange.low	lab_result_cm.norm_range_low
observation.subject	lab_result_cm.patid
observation.extension (proposed name: priority : coding)	lab_result_cm.priority
observation.issued	lab_result_cm.result_date
observation.performer(organization).type	lab_result_cm.result_loc
observation.value[x]	lab_result_cm.result_modifier
observation.value[x]	lab_result_cm.result_num
observation.value[x]	lab_result_cm.result_qual
observation.value[x](codeableconcept)	lab_result_cm.result_snomed
observation.issued	lab_result_cm.result_time
observation.value[x]	lab_result_cm.result_unit
observation.specimen.collection.collecteddatetime	lab_result_cm.specimen_date
observation.specimen.bodysite	lab_result_cm.specimen_source
observation.specimen.collection.collecteddatetime	lab_result_cm.specimen_time
procedure.encounter.period	procedure.admit_date
procedure.encounter.class	procedure.enc_type
procedure.encounter	procedure.encounterid
procedure.subject	procedure.patid
procedure.id	procedure.procedureid
procedure.encounter.participant.individual.id	procedure.providerid
procedure.code (value)	procedure.px
procedure.performeddatetime	procedure.px_date
procedure.code.extension: cdmh-pcornet-px-source	procedure.px_source
procedure.code (system)	procedure.px_type
observation.extension: cdmh-pcornet-body-position	vital.bp_position
observation.code,observation.value[x]	vital.diastolic
observation.encounter	vital.encounterid
observation.code,observation.value[x]	vital.ht
observation.effectivedatetime	vital.measure_date
observation.effectivedatetime	vital.measure_time
observation.code,observation.value[x]	vital.original_bmi
observation.subject	vital.patid
observation.code,observation.value[x]	vital.smoking
observation.code,observation.value[x]	vital.systolic
observation.code,observation.value[x]	vital.tobacco
observation.code,observation.value[x]	vital.tobacco_type
observation.code.extension: cdmh-pcornet-vital-source	vital.vital_source
observation.id	vital.vitalid
observation.code,observation.value[x]	vital.wt

## Sheet: ChatGPT
Target Element	Source Element	LLM Match		target_element	source_element
condition.abatementdatetime	condition.resolve_date	1		condition.abatementdatetime	condition.resolve_date
condition.clinicalstatus	condition.condition_status	1		condition.clinicalstatus	condition.condition_status
condition.code	condition.condition	1		condition.code	condition.condition
condition.encounter	condition.encounterid	1		condition.code	condition.condition_type
condition.extension: cdmh-pcornet-condition-source	condition.condition_source	1		condition.encounter	condition.encounterid
condition.id	condition.patid	1		condition.extension: cdmh-pcornet-condition-source	condition.condition_source
condition.onsetdatetime	condition.onset_date	1		condition.id	condition.conditionid
condition.recordeddate	condition.report_date	1		condition.onsetdatetime	condition.onset_date
condition.subject	condition.patid	1		condition.recordeddate	condition.report_date
encounter.class	encounter.enc_type	1		condition.subject	condition.patid
encounter.diagnosis.condition.code (system)	diagnosis.dx_type	1		encounter.class	diagnosis.enc_type
encounter.diagnosis.condition.code (value)	diagnosis.dx	1		encounter.class	encounter.enc_type
encounter.diagnosis.condition.id	diagnosis.diagnosisid	1		encounter.diagnosis.condition.code (system)	diagnosis.dx_type
encounter.diagnosis.extension: cdmh-pcornet-diagnosis-origin	diagnosis.dx_origin	1		encounter.diagnosis.condition.code (value)	diagnosis.dx
encounter.diagnosis.rank	diagnosis.pdx	1		encounter.diagnosis.condition.id	diagnosis.diagnosisid
encounter.diagnosis.use	diagnosis.dx_source	1		encounter.diagnosis.extension: cdmh-pcornet-diagnosis-origin	diagnosis.dx_origin
encounter.extension : cdmh-pcornet-drg-version	encounter.drg_type	1		encounter.diagnosis.rank	diagnosis.pdx
encounter.extension: cdmh-pcornet-drg-group	encounter.drg	1		encounter.diagnosis.use	diagnosis.dx_source
encounter.hospitalization.dischargedisposition	encounter.discharge_disposition	1		encounter.extension : cdmh-pcornet-drg-version	encounter.drg_type
encounter.hospitalization.extension: cdmh-pcornet-admitting-source-facility-type	encounter.facility_type	0		encounter.extension: cdmh-pcornet-drg-group	encounter.drg
encounter.hospitalization.extension: cdmh-pcornet-discharge-status	encounter.discharge_status	1		encounter.hospitalization.dischargedisposition	encounter.discharge_disposition
encounter.id	encounter.patid	1		encounter.hospitalization.extension: cdmh-pcornet-admitting-source-facility-type	encounter.admitting_source
encounter.location.location.address	encounter.facility_location	1		encounter.hospitalization.extension: cdmh-pcornet-discharge-status	encounter.discharge_status
encounter.location.location.id	encounter.facilityid	1		encounter.id	diagnosis.encounterid
encounter.location.location.type	encounter.facility_type	1		encounter.id	encounter.encounterid
encounter.participant.individual.id	encounter.providerid	1		encounter.location.location.address	encounter.facility_location
encounter.period.end	encounter.discharge_date	1		encounter.location.location.id	encounter.facilityid
encounter.period.start	encounter.admit_date	1		encounter.location.location.type	encounter.facility_type
encounter.subject.id	encounter.patid	1		encounter.participant.individual.id	diagnosis.providerid
observation.basedon(servicerequest).occurencedatetime	lab_result_cm.lab_order_date	1		encounter.participant.individual.id	encounter.providerid
observation.code	lab_result_cm.lab_loinc	1		encounter.period.end	encounter.discharge_date
observation.code,observation.value[x]	lab_result_cm.result_snomed	1		encounter.period.end	encounter.discharge_time
observation.code.extension: cdmh-pcornet-vital-source	vital.vital_source	1		encounter.period.start	diagnosis.admit_date
observation.effectivedatetime	lab_result_cm.result_date	0		encounter.period.start	encounter.admit_date
observation.encounter	lab_result_cm.encounterid	1		encounter.period.start	encounter.admit_time
observation.extension (proposed name: priority : coding)	lab_result_cm.priority	1		encounter.subject.id	diagnosis.patid
observation.extension: cdmh-pcornet-body-position	vital.bp_position	1		encounter.subject.id	encounter.patid
observation.id	lab_result_cm.lab_result_cm_id	1		observation.basedon(servicerequest).occurencedatetime	lab_result_cm.lab_order_date
observation.interpretation	lab_result_cm.abn_ind	1		observation.code	lab_result_cm.lab_loinc
observation.issued	lab_result_cm.result_time	1		observation.code,observation.value[x]	vital.diastolic
observation.partof (procedure)	lab_result_cm.lab_px	1		observation.code,observation.value[x]	vital.ht
observation.performer(organization).name	lab_result_cm.result_loc	0		observation.code,observation.value[x]	vital.original_bmi
observation.performer(organization).type	lab_result_cm.result_qual	0		observation.code,observation.value[x]	vital.smoking
observation.referencerange.high	lab_result_cm.norm_range_high	1		observation.code,observation.value[x]	vital.systolic
observation.referencerange.low	lab_result_cm.norm_range_low	1		observation.code,observation.value[x]	vital.tobacco
observation.referencerange.modifierextension	lab_result_cm.norm_modifier_high	1		observation.code,observation.value[x]	vital.tobacco_type
observation.specimen.bodysite	lab_result_cm.specimen_source	1		observation.code,observation.value[x]	vital.wt
observation.specimen.collection.collecteddatetime	lab_result_cm.specimen_date	1		observation.code.extension: cdmh-pcornet-vital-source	vital.vital_source
observation.subject	lab_result_cm.patid	1		observation.effectivedatetime	vital.measure_date
observation.value[x]	lab_result_cm.result_num	1		observation.effectivedatetime	vital.measure_time
observation.valuex	lab_result_cm.result_snomed	1		observation.encounter	lab_result_cm.encounterid
patient.birthdate	demographics.birth_date	1		observation.encounter	vital.encounterid
patient.communication.language	demographics.pat_pref_language_spoken	1		observation.extension (proposed name: priority : coding)	lab_result_cm.priority
patient.extension: cdmh-patient-sexualorientation	demographics.sexual_orientation	1		observation.extension: cdmh-pcornet-body-position	vital.bp_position
patient.extension: cdmh-pcornet-ethnicity	demographics.hispanic	1		observation.id	lab_result_cm.lab_result_cm_id
patient.extension: cdmh-pcornet-race	demographics.race	1		observation.id	vital.vitalid
patient.extension: patient-birthtime	demographics.birth_time	1		observation.interpretation	lab_result_cm.abn_ind
patient.extension: patient-genderidentity	demographics.gender_identity	1		observation.issued	lab_result_cm.result_date
patient.extension: us-core-birthsex	demographics.sex	1		observation.issued	lab_result_cm.result_time
patient.id	demographics.patid	1		observation.partof (procedure)	lab_result_cm.lab_px
procedure.code (system)	procedure.px_type	1		observation.partof (procedure)	lab_result_cm.lab_px_type
procedure.code (value)	procedure.px	1		observation.performer(organization).name	lab_result_cm.lab_name
procedure.code.extension: cdmh-pcornet-px-source	procedure.px_source	1		observation.performer(organization).type	lab_result_cm.result_loc
procedure.encounter	procedure.encounterid	1		observation.referencerange.high	lab_result_cm.norm_range_high
procedure.encounter.class	procedure.encounterid	0		observation.referencerange.low	lab_result_cm.norm_range_low
procedure.encounter.participant.individual.id	procedure.providerid	1		observation.referencerange.modifierextension	lab_result_cm.norm_modifier_high
procedure.encounter.period	procedure.encounterid	0		observation.referencerange.modifierextension	lab_result_cm.norm_modifier_low
procedure.id	procedure.patid	1		observation.specimen.bodysite	lab_result_cm.specimen_source
procedure.performeddatetime	procedure.px_date	1		observation.specimen.collection.collecteddatetime	lab_result_cm.specimen_date
procedure.subject	procedure.patid	1		observation.specimen.collection.collecteddatetime	lab_result_cm.specimen_time
		64		observation.subject	lab_result_cm.patid
				observation.subject	vital.patid
Mapped source element	70			observation.value[x]	lab_result_cm.result_modifier
Source element	64			observation.value[x]	lab_result_cm.result_num
Accuracy	0.914286			observation.value[x]	lab_result_cm.result_qual
				observation.value[x]	lab_result_cm.result_unit
				observation.value[x](codeableconcept)	lab_result_cm.result_snomed
				patient.birthdate	demographics.birth_date
				patient.communication.language	demographics.pat_pref_language_spoken
				patient.extension: cdmh-patient-sexualorientation	demographics.sexual_orientation
				patient.extension: cdmh-pcornet-ethnicity	demographics.hispanic
				patient.extension: cdmh-pcornet-race	demographics.race
				patient.extension: patient-birthtime	demographics.birth_time
				patient.extension: patient-genderidentity	demographics.gender_identity
				patient.extension: us-core-birthsex	demographics.sex
				patient.id	demographics.patid
				procedure.code (system)	procedure.px_type
				procedure.code (value)	procedure.px
				procedure.code.extension: cdmh-pcornet-px-source	procedure.px_source
				procedure.encounter	procedure.encounterid
				procedure.encounter.class	procedure.enc_type
				procedure.encounter.participant.individual.id	procedure.providerid
				procedure.encounter.period	procedure.admit_date
				procedure.id	procedure.procedureid
				procedure.performeddatetime	procedure.px_date
				procedure.subject	procedure.patid

## Sheet: Gemini 2.0
Target Element	Source Element	LLM Match		target_element	source_element
condition.abatementdatetime	condition.resolve_date	1		condition.abatementdatetime	condition.resolve_date
condition.clinicalstatus	condition.condition_status	1		condition.clinicalstatus	condition.condition_status
condition.code	condition.condition	1		condition.code	condition.condition
condition.encounter	condition.encounterid	1		condition.code	condition.condition_type
condition.extension: cdmh-pcornet-condition-source	condition.condition_source	1		condition.encounter	condition.encounterid
condition.id	condition.conditionid	1		condition.extension: cdmh-pcornet-condition-source	condition.condition_source
condition.onsetdatetime	condition.onset_date	1		condition.id	condition.conditionid
condition.recordeddate	condition.report_date	1		condition.onsetdatetime	condition.onset_date
condition.subject	condition.patid	1		condition.recordeddate	condition.report_date
encounter.class	encounter.enc_type	1		condition.subject	condition.patid
encounter.diagnosis.condition.code (system)	diagnosis.dx_type	1		encounter.class	diagnosis.enc_type
encounter.diagnosis.condition.code (value)	diagnosis.dx	1		encounter.class	encounter.enc_type
encounter.diagnosis.condition.id	diagnosis.diagnosisid	1		encounter.diagnosis.condition.code (system)	diagnosis.dx_type
encounter.diagnosis.extension: cdmh-pcornet-diagnosis-origin	diagnosis.dx_origin	1		encounter.diagnosis.condition.code (value)	diagnosis.dx
encounter.diagnosis.rank	diagnosis.pdx	1		encounter.diagnosis.condition.id	diagnosis.diagnosisid
encounter.diagnosis.use	diagnosis.dx_type	0		encounter.diagnosis.extension: cdmh-pcornet-diagnosis-origin	diagnosis.dx_origin
encounter.extension : cdmh-pcornet-drg-version	encounter.drg_type	1		encounter.diagnosis.rank	diagnosis.pdx
encounter.extension: cdmh-pcornet-drg-group	encounter.drg	1		encounter.diagnosis.use	diagnosis.dx_source
encounter.hospitalization.dischargedisposition	encounter.discharge_disposition	1		encounter.extension : cdmh-pcornet-drg-version	encounter.drg_type
encounter.hospitalization.extension: cdmh-pcornet-admitting-source-facility-type	encounter.admitting_source	1		encounter.extension: cdmh-pcornet-drg-group	encounter.drg
encounter.hospitalization.extension: cdmh-pcornet-discharge-status	encounter.discharge_status	1		encounter.hospitalization.dischargedisposition	encounter.discharge_disposition
encounter.id	encounter.encounterid	1		encounter.hospitalization.extension: cdmh-pcornet-admitting-source-facility-type	encounter.admitting_source
encounter.location.location.address	encounter.facility_location	1		encounter.hospitalization.extension: cdmh-pcornet-discharge-status	encounter.discharge_status
encounter.location.location.id	encounter.facilityid	1		encounter.id	diagnosis.encounterid
encounter.location.location.type	encounter.facility_type	1		encounter.id	encounter.encounterid
encounter.participant.individual.id	encounter.providerid	1		encounter.location.location.address	encounter.facility_location
encounter.period.end	encounter.discharge_date	1		encounter.location.location.id	encounter.facilityid
encounter.period.start	encounter.admit_date	1		encounter.location.location.type	encounter.facility_type
encounter.subject.id	encounter.patid	1		encounter.participant.individual.id	diagnosis.providerid
observation.basedon(servicerequest).occurencedatetime	lab_result_cm.lab_order_date	1		encounter.participant.individual.id	encounter.providerid
observation.code	lab_result_cm.lab_loinc	1		encounter.period.end	encounter.discharge_date
observation.code,observation.value[x]	lab_result_cm.result_qual	0		encounter.period.end	encounter.discharge_time
observation.code.extension: cdmh-pcornet-vital-source	vital.vital_source	1		encounter.period.start	diagnosis.admit_date
observation.effectivedatetime	vital.measure_date	1		encounter.period.start	encounter.admit_date
observation.encounter	lab_result_cm.encounterid	1		encounter.period.start	encounter.admit_time
observation.extension (proposed name: priority : coding)	lab_result_cm.priority	1		encounter.subject.id	diagnosis.patid
observation.extension: cdmh-pcornet-body-position	vital.bp_position	1		encounter.subject.id	encounter.patid
observation.id	lab_result_cm.lab_result_cm_id	1		observation.basedon(servicerequest).occurencedatetime	lab_result_cm.lab_order_date
observation.interpretation	lab_result_cm.abn_ind	1		observation.code	lab_result_cm.lab_loinc
observation.issued	lab_result_cm.result_date	1		observation.code,observation.value[x]	vital.diastolic
observation.partof (procedure)	lab_result_cm.lab_px	1		observation.code,observation.value[x]	vital.ht
observation.performer(organization).name	lab_result_cm.result_loc	0		observation.code,observation.value[x]	vital.original_bmi
observation.performer(organization).type	encounter.facility_type	0		observation.code,observation.value[x]	vital.smoking
observation.referencerange.high	lab_result_cm.norm_range_high	1		observation.code,observation.value[x]	vital.systolic
observation.referencerange.low	lab_result_cm.norm_range_low	1		observation.code,observation.value[x]	vital.tobacco
observation.referencerange.modifierextension	lab_result_cm.norm_modifier_low	1		observation.code,observation.value[x]	vital.tobacco_type
observation.specimen.bodysite	lab_result_cm.specimen_source	1		observation.code,observation.value[x]	vital.wt
observation.specimen.collection.collecteddatetime	lab_result_cm.specimen_date	1		observation.code.extension: cdmh-pcornet-vital-source	vital.vital_source
observation.subject	lab_result_cm.patid	1		observation.effectivedatetime	vital.measure_date
observation.value[x]	lab_result_cm.result_num	1		observation.effectivedatetime	vital.measure_time
observation.valuex	lab_result_cm.result_snomed	1		observation.encounter	lab_result_cm.encounterid
patient.birthdate	demographics.birth_date	1		observation.encounter	vital.encounterid
patient.communication.language	demographics.pat_pref_language_spoken	1		observation.extension (proposed name: priority : coding)	lab_result_cm.priority
patient.extension: cdmh-patient-sexualorientation	demographics.sexual_orientation	1		observation.extension: cdmh-pcornet-body-position	vital.bp_position
patient.extension: cdmh-pcornet-ethnicity	demographics.hispanic	1		observation.id	lab_result_cm.lab_result_cm_id
patient.extension: cdmh-pcornet-race	demographics.race	1		observation.id	vital.vitalid
patient.extension: patient-birthtime	demographics.birth_time	1		observation.interpretation	lab_result_cm.abn_ind
patient.extension: patient-genderidentity	demographics.gender_identity	1		observation.issued	lab_result_cm.result_date
patient.extension: us-core-birthsex	demographics.sex	1		observation.issued	lab_result_cm.result_time
patient.id	demographics.patid	1		observation.partof (procedure)	lab_result_cm.lab_px
procedure.code (system)	procedure.px_type	1		observation.partof (procedure)	lab_result_cm.lab_px_type
procedure.code (value)	procedure.px	1		observation.performer(organization).name	lab_result_cm.lab_name
procedure.code.extension: cdmh-pcornet-px-source	procedure.px_source	1		observation.performer(organization).type	lab_result_cm.result_loc
procedure.encounter	procedure.encounterid	1		observation.referencerange.high	lab_result_cm.norm_range_high
procedure.encounter.class	procedure.enc_type	1		observation.referencerange.low	lab_result_cm.norm_range_low
procedure.encounter.participant.individual.id	procedure.providerid	1		observation.referencerange.modifierextension	lab_result_cm.norm_modifier_high
procedure.encounter.period	procedure.admit_date	1		observation.referencerange.modifierextension	lab_result_cm.norm_modifier_low
procedure.id	procedure.procedureid	1		observation.specimen.bodysite	lab_result_cm.specimen_source
procedure.performeddatetime	procedure.px_date	1		observation.specimen.collection.collecteddatetime	lab_result_cm.specimen_date
procedure.subject	procedure.patid	1		observation.specimen.collection.collecteddatetime	lab_result_cm.specimen_time
		66		observation.subject	lab_result_cm.patid
				observation.subject	vital.patid
Mapped source element	70			observation.value[x]	lab_result_cm.result_modifier
Source element	66			observation.value[x]	lab_result_cm.result_num
Accuracy	0.942857			observation.value[x]	lab_result_cm.result_qual
				observation.value[x]	lab_result_cm.result_unit
				observation.value[x](codeableconcept)	lab_result_cm.result_snomed
				patient.birthdate	demographics.birth_date
				patient.communication.language	demographics.pat_pref_language_spoken
				patient.extension: cdmh-patient-sexualorientation	demographics.sexual_orientation
				patient.extension: cdmh-pcornet-ethnicity	demographics.hispanic
				patient.extension: cdmh-pcornet-race	demographics.race
				patient.extension: patient-birthtime	demographics.birth_time
				patient.extension: patient-genderidentity	demographics.gender_identity
				patient.extension: us-core-birthsex	demographics.sex
				patient.id	demographics.patid
				procedure.code (system)	procedure.px_type
				procedure.code (value)	procedure.px
				procedure.code.extension: cdmh-pcornet-px-source	procedure.px_source
				procedure.encounter	procedure.encounterid
				procedure.encounter.class	procedure.enc_type
				procedure.encounter.participant.individual.id	procedure.providerid
				procedure.encounter.period	procedure.admit_date
				procedure.id	procedure.procedureid
				procedure.performeddatetime	procedure.px_date
				procedure.subject	procedure.patid

## Sheet: DeepSeek
Target Element	Source Element	LLM Match		target_element	source_element
condition.abatementdatetime	condition.resolve_date	1		condition.abatementdatetime	condition.resolve_date
condition.clinicalstatus	condition.condition_status	1		condition.clinicalstatus	condition.condition_status
condition.code	condition.condition	1		condition.code	condition.condition
condition.encounter	condition.encounterid	1		condition.code	condition.condition_type
condition.extension: cdmh-pcornet-condition-source	condition.condition_source	1		condition.encounter	condition.encounterid
condition.id	condition.conditionid	1		condition.extension: cdmh-pcornet-condition-source	condition.condition_source
condition.onsetdatetime	condition.onset_date	1		condition.id	condition.conditionid
condition.recordeddate	condition.report_date	1		condition.onsetdatetime	condition.onset_date
condition.subject	condition.patid	1		condition.recordeddate	condition.report_date
encounter.class	encounter.enc_type	1		condition.subject	condition.patid
encounter.diagnosis.condition.code (system)	diagnosis.dx_type	1		encounter.class	diagnosis.enc_type
encounter.diagnosis.condition.code (value)	diagnosis.dx	1		encounter.class	encounter.enc_type
encounter.diagnosis.condition.id	diagnosis.diagnosisid	1		encounter.diagnosis.condition.code (system)	diagnosis.dx_type
encounter.diagnosis.extension: cdmh-pcornet-diagnosis-origin	diagnosis.dx_origin	1		encounter.diagnosis.condition.code (value)	diagnosis.dx
encounter.diagnosis.rank	diagnosis.pdx	1		encounter.diagnosis.condition.id	diagnosis.diagnosisid
encounter.diagnosis.use	diagnosis.dx_source	1		encounter.diagnosis.extension: cdmh-pcornet-diagnosis-origin	diagnosis.dx_origin
encounter.extension : cdmh-pcornet-drg-version	encounter.drg_type	1		encounter.diagnosis.rank	diagnosis.pdx
encounter.extension: cdmh-pcornet-drg-group	encounter.drg	1		encounter.diagnosis.use	diagnosis.dx_source
encounter.hospitalization.dischargedisposition	encounter.discharge_disposition	1		encounter.extension : cdmh-pcornet-drg-version	encounter.drg_type
encounter.hospitalization.extension: cdmh-pcornet-admitting-source-facility-type	encounter.admitting_source	1		encounter.extension: cdmh-pcornet-drg-group	encounter.drg
encounter.hospitalization.extension: cdmh-pcornet-discharge-status	encounter.discharge_status	1		encounter.hospitalization.dischargedisposition	encounter.discharge_disposition
encounter.id	encounter.encounterid	1		encounter.hospitalization.extension: cdmh-pcornet-admitting-source-facility-type	encounter.admitting_source
encounter.location.location.address	encounter.facility_location	1		encounter.hospitalization.extension: cdmh-pcornet-discharge-status	encounter.discharge_status
encounter.location.location.id	encounter.facilityid	1		encounter.id	diagnosis.encounterid
encounter.location.location.type	encounter.facility_type	1		encounter.id	encounter.encounterid
encounter.participant.individual.id	encounter.providerid	1		encounter.location.location.address	encounter.facility_location
encounter.period.end	encounter.discharge_date	1		encounter.location.location.id	encounter.facilityid
encounter.period.start	encounter.admit_date	1		encounter.location.location.type	encounter.facility_type
encounter.subject.id	encounter.patid	1		encounter.participant.individual.id	diagnosis.providerid
observation.basedon(servicerequest).occurencedatetime	lab_result_cm.lab_order_date	1		encounter.participant.individual.id	encounter.providerid
observation.code	lab_result_cm.lab_loinc	1		encounter.period.end	encounter.discharge_date
observation.code,observation.value[x]	lab_result_cm.lab_loinc,lab_result_cm.result_num	0		encounter.period.end	encounter.discharge_time
observation.code.extension: cdmh-pcornet-vital-source	vital.vital_source	1		encounter.period.start	diagnosis.admit_date
observation.effectivedatetime	lab_result_cm.specimen_date	0		encounter.period.start	encounter.admit_date
observation.encounter	lab_result_cm.encounterid	1		encounter.period.start	encounter.admit_time
observation.extension (proposed name: priority : coding)	lab_result_cm.priority	1		encounter.subject.id	diagnosis.patid
observation.extension: cdmh-pcornet-body-position	vital.bp_position	1		encounter.subject.id	encounter.patid
observation.id	vital.vitalid	1		observation.basedon(servicerequest).occurencedatetime	lab_result_cm.lab_order_date
observation.interpretation	lab_result_cm.abn_ind	1		observation.code	lab_result_cm.lab_loinc
observation.issued	lab_result_cm.result_date	1		observation.code,observation.value[x]	vital.diastolic
observation.partof (procedure)	lab_result_cm.lab_px	1		observation.code,observation.value[x]	vital.ht
observation.performer(organization).name	lab_result_cm.lab_name	1		observation.code,observation.value[x]	vital.original_bmi
observation.performer(organization).type	lab_result_cm.result_loc	1		observation.code,observation.value[x]	vital.smoking
observation.referencerange.high	lab_result_cm.norm_range_high	1		observation.code,observation.value[x]	vital.systolic
observation.referencerange.low	lab_result_cm.norm_range_low	1		observation.code,observation.value[x]	vital.tobacco
observation.referencerange.modifierextension	lab_result_cm.norm_modifier_low	1		observation.code,observation.value[x]	vital.tobacco_type
observation.specimen.bodysite	lab_result_cm.specimen_source	1		observation.code,observation.value[x]	vital.wt
observation.specimen.collection.collecteddatetime	lab_result_cm.specimen_time	1		observation.code.extension: cdmh-pcornet-vital-source	vital.vital_source
observation.subject	lab_result_cm.patid	1		observation.effectivedatetime	vital.measure_date
observation.value[x]	lab_result_cm.result_num	1		observation.effectivedatetime	vital.measure_time
observation.valuex	lab_result_cm.result_qual	1		observation.encounter	lab_result_cm.encounterid
patient.birthdate	demographics.birth_date	1		observation.encounter	vital.encounterid
patient.communication.language	demographics.pat_pref_language_spoken	1		observation.extension (proposed name: priority : coding)	lab_result_cm.priority
patient.extension: cdmh-patient-sexualorientation	demographics.sexual_orientation	1		observation.extension: cdmh-pcornet-body-position	vital.bp_position
patient.extension: cdmh-pcornet-ethnicity	demographics.hispanic	1		observation.id	lab_result_cm.lab_result_cm_id
patient.extension: cdmh-pcornet-race	demographics.race	1		observation.id	vital.vitalid
patient.extension: patient-birthtime	demographics.birth_time	1		observation.interpretation	lab_result_cm.abn_ind
patient.extension: patient-genderidentity	demographics.gender_identity	1		observation.issued	lab_result_cm.result_date
patient.extension: us-core-birthsex	demographics.sex	1		observation.issued	lab_result_cm.result_time
patient.id	demographics.patid	1		observation.partof (procedure)	lab_result_cm.lab_px
procedure.code (system)	procedure.px_type	1		observation.partof (procedure)	lab_result_cm.lab_px_type
procedure.code (value)	procedure.px	1		observation.performer(organization).name	lab_result_cm.lab_name
procedure.code.extension: cdmh-pcornet-px-source	procedure.px_source	1		observation.performer(organization).type	lab_result_cm.result_loc
procedure.encounter	procedure.encounterid	1		observation.referencerange.high	lab_result_cm.norm_range_high
procedure.encounter.class	procedure.enc_type	1		observation.referencerange.low	lab_result_cm.norm_range_low
procedure.encounter.participant.individual.id	procedure.providerid	1		observation.referencerange.modifierextension	lab_result_cm.norm_modifier_high
procedure.encounter.period	procedure.admit_date	1		observation.referencerange.modifierextension	lab_result_cm.norm_modifier_low
procedure.id	procedure.procedureid	1		observation.specimen.bodysite	lab_result_cm.specimen_source
procedure.performeddatetime	procedure.px_date	1		observation.specimen.collection.collecteddatetime	lab_result_cm.specimen_date
procedure.subject	procedure.patid	1		observation.specimen.collection.collecteddatetime	lab_result_cm.specimen_time
		68		observation.subject	lab_result_cm.patid
				observation.subject	vital.patid
Mapped source element	70			observation.value[x]	lab_result_cm.result_modifier
Source element	68			observation.value[x]	lab_result_cm.result_num
Accuracy	0.971429			observation.value[x]	lab_result_cm.result_qual
				observation.value[x]	lab_result_cm.result_unit
				observation.value[x](codeableconcept)	lab_result_cm.result_snomed
				patient.birthdate	demographics.birth_date
				patient.communication.language	demographics.pat_pref_language_spoken
				patient.extension: cdmh-patient-sexualorientation	demographics.sexual_orientation
				patient.extension: cdmh-pcornet-ethnicity	demographics.hispanic
				patient.extension: cdmh-pcornet-race	demographics.race
				patient.extension: patient-birthtime	demographics.birth_time
				patient.extension: patient-genderidentity	demographics.gender_identity
				patient.extension: us-core-birthsex	demographics.sex
				patient.id	demographics.patid
				procedure.code (system)	procedure.px_type
				procedure.code (value)	procedure.px
				procedure.code.extension: cdmh-pcornet-px-source	procedure.px_source
				procedure.encounter	procedure.encounterid
				procedure.encounter.class	procedure.enc_type
				procedure.encounter.participant.individual.id	procedure.providerid
				procedure.encounter.period	procedure.admit_date
				procedure.id	procedure.procedureid
				procedure.performeddatetime	procedure.px_date
				procedure.subject	procedure.patid

## Sheet: No matches
Target Element	Mapped Source Element	Similarity Score	LLM Match
