# Supplementary material for: Enabling interoperability across disparate health data sources using Large Language Models
Source: PLOS Digit Health. 2026 Jul 23;5(7):e0001511. doi: 10.1371/journal.pdig.0001511 (PMC13395378; doi:10.1371/journal.pdig.0001511)
Supplement: S1 Data — This ZIP file contains: (1) the exact standardized prompt submitted to all three LLMs across all 36 runs (3 LLMs × 4 schemas × 3 repetitions), (2) the complete set of source-to-target mapping pairs used for preprocessing and standardizing CDM element names across PCORnet, OMOP, Sentinel, and i2b2, and (3) the complete mapping results from the three LLMs for all four Common Data Models (PCORnet, OMOP, Sentinel, i2b2) to FHIR across iterations. (ZIP) [file pdig.0001511.s001.zip › S1_File/Iteration 3/sentinel.xlsx]

## Sheet: Master
target_element	source_element
condition.code	diagnosis.dx
condition.code	diagnosis.dx_codetype
condition.encounter	diagnosis.encounterid
condition.encounter.class	diagnosis.enctype
condition.encounter.diagnosis.rank	diagnosis.pdx
condition.encounter.participant.individual.id	diagnosis.provider
condition.encounter.period	diagnosis.adate
condition.subject	diagnosis.patid
encounter.class	encounter.enctype
encounter.extension : cdmh-pcornet-drg-group	encounter.drg
encounter.extension : cdmh-pcornet-drg-group-version	encounter.drg_type
encounter.hospitalization.dischargedisposition	encounter.discharge_disposition
encounter.hospitalization.extension : cdmh-pcornet-admitting-source-facility-type	encounter.admitting_source
encounter.hospitalization.extension : cdmh-pcornet-discharge-status	encounter.discharge_status
encounter.identifier	encounter.encounterid
encounter.location.location.address	encounter.facility_location
encounter.location.location.identifier	encounter.facility_code
encounter.location.location.identifier	laboratory result.facility_code
encounter.participant.individual.identifier	encounter.provider
encounter.period	encounter.adate
encounter.period	encounter.ddate
encounter.subject.identifier	encounter.patid
observation.basedon(servicerequest).occurencedatetime	laboratory result.order_dt
observation.bodysite	vitalsigns.position
observation.code	laboratory result.loinc
observation.code,observation.value[x]	vitalsigns.ht
observation.code,observation.value[x]	vitalsigns.wt
observation.code,observation.value[x]	vitalsigns.diastolic
observation.code,observation.value[x]	vitalsigns.systolic
observation.code,observation.value[x]	vitalsigns.tobacco
observation.code,observation.value[x]	vitalsigns.tobacco_type
observation.effectivedatetime	vitalsigns.measure_date
observation.effectivedatetime	vitalsigns.measure_time
observation.encounter.identifier	vitalsigns.encounterid
observation.interpretation	laboratory result.abn_ind
observation.issued	laboratory result.result_dt
observation.issued	laboratory result.result_tm
observation.partof (procedure)	laboratory result.pk
observation.partof (procedure)	laboratory result.pk_codetype
observation.performer(organization).name	laboratory result.ms_test_name
observation.performer(organization).type	laboratory result.result_loc
observation.referencerange.high	laboratory result.norm_range_high
observation.referencerange.low	laboratory result.norm_range_low
observation.specimen.bodysite	laboratory result.specimen_source
observation.specimen.collection.collecteddatetime	laboratory result.lab_dt
observation.specimen.collection.collecteddatetime	laboratory result.lab_tm
observation.subject.identifier	laboratory result.patid
observation.subject.identifier	vitalsigns.patid
observation.value[x]	laboratory result.modifier
observation.valuecodeableconcept	laboratory result.ms_result_c
observation.valueint	laboratory result.ms_result_n
observation.valuequantity.unit	laboratory result.orig_result_unit
patient.address	demographic.zip
patient.address.period	demographic.zip_date
patient.birthdate	demographic.birth-date
patient.extension: us-core-birthsex	demographic.sex
patient.extension: us-core-ethnicity	demographic.hispanic
patient.extension: us-core-race	demographic.race
patient.identifier	demographic.patid
procedure.code	procedure.px
procedure.code	procedure.px_codetype
procedure.encounter.class	procedure.enctype
procedure.encounter.identifier	procedure.encounterid
procedure.encounter.participant.individual.id	procedure.provider
procedure.encounter.period	procedure.adate
procedure.subject.identifier	procedure.patid

## Sheet: ChatGPT
Target Element	Source Element	LLM Match		target_element	source_element
condition.code	diagnosis.dx	1		condition.code	diagnosis.dx
condition.encounter	diagnosis.encounterid	1		condition.code	diagnosis.dx_codetype
condition.encounter.class	diagnosis.enctype	1		condition.encounter	diagnosis.encounterid
condition.encounter.diagnosis.rank	diagnosis.dx_codetype	0		condition.encounter.class	diagnosis.enctype
condition.encounter.participant.individual.id	procedure.patid	0		condition.encounter.diagnosis.rank	diagnosis.pdx
condition.encounter.period	diagnosis.adate	1		condition.encounter.participant.individual.id	diagnosis.provider
condition.subject	diagnosis.patid	1		condition.encounter.period	diagnosis.adate
encounter.class	encounter.drg_type	1		condition.subject	diagnosis.patid
encounter.extension : cdmh-pcornet-drg-group	encounter.drg	1		encounter.class	encounter.enctype
encounter.extension : cdmh-pcornet-drg-group-version	encounter.drg	0		encounter.extension : cdmh-pcornet-drg-group	encounter.drg
encounter.hospitalization.dischargedisposition	encounter.discharge_disposition	1		encounter.extension : cdmh-pcornet-drg-group-version	encounter.drg_type
encounter.hospitalization.extension : cdmh-pcornet-admitting-source-facility-type	encounter.admitting_source	1		encounter.hospitalization.dischargedisposition	encounter.discharge_disposition
encounter.hospitalization.extension : cdmh-pcornet-discharge-status	encounter.discharge_status	1		encounter.hospitalization.extension : cdmh-pcornet-admitting-source-facility-type	encounter.admitting_source
encounter.identifier	encounter.encounterid	1		encounter.hospitalization.extension : cdmh-pcornet-discharge-status	encounter.discharge_status
encounter.location.location.address	encounter.facility_location	1		encounter.identifier	encounter.encounterid
encounter.location.location.identifier	encounter.facility_code	1		encounter.location.location.address	encounter.facility_location
encounter.participant.individual.identifier	encounter.patid	1		encounter.location.location.identifier	encounter.facility_code
encounter.period	encounter.adate	1		encounter.location.location.identifier	laboratory result.facility_code
encounter.subject.identifier	encounter.patid	1		encounter.participant.individual.identifier	encounter.provider
observation.basedon(servicerequest).occurencedatetime	laboratory result.lab_dt	0		encounter.period	encounter.adate
observation.bodysite	vitalsigns.position	1		encounter.period	encounter.ddate
observation.code	laboratory result.loinc	1		encounter.subject.identifier	encounter.patid
observation.code,observation.value[x]	laboratory result.ms_result_n	0		observation.basedon(servicerequest).occurencedatetime	laboratory result.order_dt
observation.effectivedatetime	laboratory result.order_dt	0		observation.bodysite	vitalsigns.position
observation.encounter.identifier	encounter.encounterid	1		observation.code	laboratory result.loinc
observation.interpretation	laboratory result.modifier	0		observation.code,observation.value[x]	vitalsigns.ht
observation.issued	laboratory result.result_dt	1		observation.code,observation.value[x]	vitalsigns.wt
observation.partof (procedure)	procedure.px	0		observation.code,observation.value[x]	vitalsigns.diastolic
observation.performer(organization).name	procedure.provider	0		observation.code,observation.value[x]	vitalsigns.systolic
observation.performer(organization).type	procedure.provider	0		observation.code,observation.value[x]	vitalsigns.tobacco
observation.referencerange.high	laboratory result.norm_range_high	1		observation.code,observation.value[x]	vitalsigns.tobacco_type
observation.referencerange.low	laboratory result.norm_range_low	1		observation.effectivedatetime	vitalsigns.measure_date
observation.specimen.bodysite	laboratory result.specimen_source	1		observation.effectivedatetime	vitalsigns.measure_time
observation.specimen.collection.collecteddatetime	laboratory result.lab_tm	1		observation.encounter.identifier	vitalsigns.encounterid
observation.subject.identifier	vitalsigns.patid	1		observation.interpretation	laboratory result.abn_ind
observation.value[x]	laboratory result.ms_result_c	0		observation.issued	laboratory result.result_dt
observation.valuecodeableconcept	laboratory result.ms_test_name	0		observation.issued	laboratory result.result_tm
observation.valueint	vitalsigns.wt	0		observation.partof (procedure)	laboratory result.pk
observation.valuequantity.unit	laboratory result.orig_result_unit	1		observation.partof (procedure)	laboratory result.pk_codetype
patient.address	demographic.zip	1		observation.performer(organization).name	laboratory result.ms_test_name
patient.address.period	demographic.zip_date	1		observation.performer(organization).type	laboratory result.result_loc
patient.birthdate	demographic.birth-date	1		observation.referencerange.high	laboratory result.norm_range_high
patient.extension: us-core-birthsex	demographic.sex	1		observation.referencerange.low	laboratory result.norm_range_low
patient.extension: us-core-ethnicity	demographic.hispanic	1		observation.specimen.bodysite	laboratory result.specimen_source
patient.extension: us-core-race	demographic.race	1		observation.specimen.collection.collecteddatetime	laboratory result.lab_dt
patient.identifier	demographic.patid	1		observation.specimen.collection.collecteddatetime	laboratory result.lab_tm
procedure.code	procedure.px_codetype	1		observation.subject.identifier	laboratory result.patid
procedure.encounter.class	procedure.enctype	1		observation.subject.identifier	vitalsigns.patid
procedure.encounter.identifier	procedure.enctype	1		observation.value[x]	laboratory result.modifier
procedure.encounter.participant.individual.id	encounter.patid	0		observation.valuecodeableconcept	laboratory result.ms_result_c
procedure.encounter.period	procedure.adate	1		observation.valueint	laboratory result.ms_result_n
procedure.subject.identifier	procedure.patid	1		observation.valuequantity.unit	laboratory result.orig_result_unit
		38		patient.address	demographic.zip
				patient.address.period	demographic.zip_date
Mapped source element	52			patient.birthdate	demographic.birth-date
Source element	38			patient.extension: us-core-birthsex	demographic.sex
Accuracy	0.730769			patient.extension: us-core-ethnicity	demographic.hispanic
				patient.extension: us-core-race	demographic.race
				patient.identifier	demographic.patid
				procedure.code	procedure.px
				procedure.code	procedure.px_codetype
				procedure.encounter.class	procedure.enctype
				procedure.encounter.identifier	procedure.encounterid
				procedure.encounter.participant.individual.id	procedure.provider
				procedure.encounter.period	procedure.adate
				procedure.subject.identifier	procedure.patid

## Sheet: Gemini 2.0 Flash
Target Element	Source Element	LLM Match		target_element	source_element
condition.code	diagnosis.dx	1		condition.code	diagnosis.dx
condition.encounter	diagnosis.encounterid	1		condition.code	diagnosis.dx_codetype
condition.encounter.class	diagnosis.enctype	1		condition.encounter	diagnosis.encounterid
condition.encounter.diagnosis.rank	diagnosis.pdx	1		condition.encounter.class	diagnosis.enctype
condition.encounter.participant.individual.id	diagnosis.patid	1		condition.encounter.diagnosis.rank	diagnosis.pdx
condition.encounter.period	diagnosis.adate	1		condition.encounter.participant.individual.id	diagnosis.provider
condition.subject	diagnosis.patid	1		condition.encounter.period	diagnosis.adate
encounter.class	encounter.enctype	1		condition.subject	diagnosis.patid
encounter.extension : cdmh-pcornet-drg-group	encounter.drg	1		encounter.class	encounter.enctype
encounter.extension : cdmh-pcornet-drg-group-version	encounter.drg_type	1		encounter.extension : cdmh-pcornet-drg-group	encounter.drg
encounter.hospitalization.dischargedisposition	encounter.discharge_disposition	1		encounter.extension : cdmh-pcornet-drg-group-version	encounter.drg_type
encounter.hospitalization.extension : cdmh-pcornet-admitting-source-facility-type	encounter.admitting_source	1		encounter.hospitalization.dischargedisposition	encounter.discharge_disposition
encounter.hospitalization.extension : cdmh-pcornet-discharge-status	encounter.discharge_status	1		encounter.hospitalization.extension : cdmh-pcornet-admitting-source-facility-type	encounter.admitting_source
encounter.identifier	encounter.encounterid	1		encounter.hospitalization.extension : cdmh-pcornet-discharge-status	encounter.discharge_status
encounter.location.location.address	encounter.facility_location	1		encounter.identifier	encounter.encounterid
encounter.location.location.identifier	encounter.facility_code	1		encounter.location.location.address	encounter.facility_location
encounter.participant.individual.identifier	encounter.patid	1		encounter.location.location.identifier	encounter.facility_code
encounter.period	encounter.adate	1		encounter.location.location.identifier	laboratory result.facility_code
encounter.subject.identifier	encounter.patid	1		encounter.participant.individual.identifier	encounter.provider
observation.basedon(servicerequest).occurencedatetime	laboratory result.order_dt	1		encounter.period	encounter.adate
observation.bodysite	vitalsigns.position	1		encounter.period	encounter.ddate
observation.code	laboratory result.loinc	1		encounter.subject.identifier	encounter.patid
observation.code,observation.value[x]	laboratory result.ms_test_name	0		observation.basedon(servicerequest).occurencedatetime	laboratory result.order_dt
observation.effectivedatetime	vitalsigns.measure_date	1		observation.bodysite	vitalsigns.position
observation.encounter.identifier	vitalsigns.encounterid	1		observation.code	laboratory result.loinc
observation.interpretation	laboratory result.abn_ind	1		observation.code,observation.value[x]	vitalsigns.ht
observation.issued	laboratory result.result_dt	1		observation.code,observation.value[x]	vitalsigns.wt
observation.partof (procedure)	procedure.px	0		observation.code,observation.value[x]	vitalsigns.diastolic
observation.performer(organization).name	encounter.provider	0		observation.code,observation.value[x]	vitalsigns.systolic
observation.performer(organization).type	laboratory result.pk_codetype	0		observation.code,observation.value[x]	vitalsigns.tobacco
observation.referencerange.high	laboratory result.norm_range_high	1		observation.code,observation.value[x]	vitalsigns.tobacco_type
observation.referencerange.low	laboratory result.norm_range_low	1		observation.effectivedatetime	vitalsigns.measure_date
observation.specimen.bodysite	laboratory result.specimen_source	1		observation.effectivedatetime	vitalsigns.measure_time
observation.specimen.collection.collecteddatetime	laboratory result.lab_dt	1		observation.encounter.identifier	vitalsigns.encounterid
observation.subject.identifier	vitalsigns.patid	1		observation.interpretation	laboratory result.abn_ind
observation.value[x]	laboratory result.ms_result_c	0		observation.issued	laboratory result.result_dt
observation.valuecodeableconcept	laboratory result.modifier	0		observation.issued	laboratory result.result_tm
observation.valueint	laboratory result.ms_result_n	1		observation.partof (procedure)	laboratory result.pk
observation.valuequantity.unit	laboratory result.orig_result_unit	1		observation.partof (procedure)	laboratory result.pk_codetype
patient.address	demographic.zip	1		observation.performer(organization).name	laboratory result.ms_test_name
patient.address.period	demographic.zip_date	1		observation.performer(organization).type	laboratory result.result_loc
patient.birthdate	demographic.birth-date	1		observation.referencerange.high	laboratory result.norm_range_high
patient.extension: us-core-birthsex	demographic.sex	1		observation.referencerange.low	laboratory result.norm_range_low
patient.extension: us-core-ethnicity	demographic.hispanic	1		observation.specimen.bodysite	laboratory result.specimen_source
patient.extension: us-core-race	demographic.race	1		observation.specimen.collection.collecteddatetime	laboratory result.lab_dt
patient.identifier	demographic.patid	1		observation.specimen.collection.collecteddatetime	laboratory result.lab_tm
procedure.code	procedure.px	1		observation.subject.identifier	laboratory result.patid
procedure.encounter.class	procedure.enctype	1		observation.subject.identifier	vitalsigns.patid
procedure.encounter.identifier	procedure.encounterid	1		observation.value[x]	laboratory result.modifier
procedure.encounter.participant.individual.id	procedure.provider	1		observation.valuecodeableconcept	laboratory result.ms_result_c
procedure.encounter.period	procedure.adate	1		observation.valueint	laboratory result.ms_result_n
procedure.subject.identifier	procedure.patid	1		observation.valuequantity.unit	laboratory result.orig_result_unit
		46		patient.address	demographic.zip
				patient.address.period	demographic.zip_date
Mapped source element	52			patient.birthdate	demographic.birth-date
Source element	46			patient.extension: us-core-birthsex	demographic.sex
Accuracy	0.884615			patient.extension: us-core-ethnicity	demographic.hispanic
				patient.extension: us-core-race	demographic.race
				patient.identifier	demographic.patid
				procedure.code	procedure.px
				procedure.code	procedure.px_codetype
				procedure.encounter.class	procedure.enctype
				procedure.encounter.identifier	procedure.encounterid
				procedure.encounter.participant.individual.id	procedure.provider
				procedure.encounter.period	procedure.adate
				procedure.subject.identifier	procedure.patid

## Sheet: DeepSeek
Target Element	Source Element	LLM Match		target_element	source_element
condition.code	diagnosis.dx	1		condition.code	diagnosis.dx
condition.encounter	diagnosis.encounterid	1		condition.code	diagnosis.dx_codetype
condition.encounter.class	encounter.enctype	1		condition.encounter	diagnosis.encounterid
condition.encounter.diagnosis.rank	diagnosis.pdx	1		condition.encounter.class	diagnosis.enctype
condition.encounter.participant.individual.id	diagnosis.provider	1		condition.encounter.diagnosis.rank	diagnosis.pdx
condition.encounter.period	diagnosis.adate	1		condition.encounter.participant.individual.id	diagnosis.provider
condition.subject	diagnosis.patid	1		condition.encounter.period	diagnosis.adate
encounter.class	encounter.enctype	1		condition.subject	diagnosis.patid
encounter.extension : cdmh-pcornet-drg-group	encounter.drg	1		encounter.class	encounter.enctype
encounter.extension : cdmh-pcornet-drg-group-version	encounter.drg_type	1		encounter.extension : cdmh-pcornet-drg-group	encounter.drg
encounter.hospitalization.dischargedisposition	encounter.discharge_disposition	1		encounter.extension : cdmh-pcornet-drg-group-version	encounter.drg_type
encounter.hospitalization.extension : cdmh-pcornet-admitting-source-facility-type	encounter.admitting_source	1		encounter.hospitalization.dischargedisposition	encounter.discharge_disposition
encounter.hospitalization.extension : cdmh-pcornet-discharge-status	encounter.discharge_status	1		encounter.hospitalization.extension : cdmh-pcornet-admitting-source-facility-type	encounter.admitting_source
encounter.identifier	encounter.encounterid	1		encounter.hospitalization.extension : cdmh-pcornet-discharge-status	encounter.discharge_status
encounter.location.location.address	demographic.zip	0		encounter.identifier	encounter.encounterid
encounter.location.location.identifier	encounter.facility_code	1		encounter.location.location.address	encounter.facility_location
encounter.participant.individual.identifier	encounter.provider	1		encounter.location.location.identifier	encounter.facility_code
encounter.period	encounter.adate	1		encounter.location.location.identifier	laboratory result.facility_code
encounter.subject.identifier	encounter.patid	1		encounter.participant.individual.identifier	encounter.provider
observation.basedon(servicerequest).occurencedatetime	laboratory result.order_dt	1		encounter.period	encounter.adate
observation.bodysite	vitalsigns.position	1		encounter.period	encounter.ddate
observation.code	laboratory result.loinc	1		encounter.subject.identifier	encounter.patid
observation.code,observation.value[x]	laboratory result.ms_test_name	0		observation.basedon(servicerequest).occurencedatetime	laboratory result.order_dt
observation.effectivedatetime	vitalsigns.measure_date	1		observation.bodysite	vitalsigns.position
observation.encounter.identifier	vitalsigns.encounterid	1		observation.code	laboratory result.loinc
observation.interpretation	laboratory result.abn_ind	1		observation.code,observation.value[x]	vitalsigns.ht
observation.issued	laboratory result.result_dt	1		observation.code,observation.value[x]	vitalsigns.wt
observation.partof (procedure)	procedure.px	0		observation.code,observation.value[x]	vitalsigns.diastolic
observation.performer(organization).name	laboratory result.facility_code	0		observation.code,observation.value[x]	vitalsigns.systolic
observation.performer(organization).type	laboratory result.facility_code	0		observation.code,observation.value[x]	vitalsigns.tobacco
observation.referencerange.high	laboratory result.norm_range_high	1		observation.code,observation.value[x]	vitalsigns.tobacco_type
observation.referencerange.low	laboratory result.norm_range_low	1		observation.effectivedatetime	vitalsigns.measure_date
observation.specimen.bodysite	laboratory result.specimen_source	1		observation.effectivedatetime	vitalsigns.measure_time
observation.specimen.collection.collecteddatetime	laboratory result.lab_dt	1		observation.encounter.identifier	vitalsigns.encounterid
observation.subject.identifier	vitalsigns.patid	1		observation.interpretation	laboratory result.abn_ind
observation.value[x]	laboratory result.ms_result_n	0		observation.issued	laboratory result.result_dt
observation.valuecodeableconcept	laboratory result.ms_result_c	1		observation.issued	laboratory result.result_tm
observation.valueint	vitalsigns.systolic	0		observation.partof (procedure)	laboratory result.pk
observation.valuequantity.unit	laboratory result.orig_result_unit	1		observation.partof (procedure)	laboratory result.pk_codetype
patient.address	demographic.zip	1		observation.performer(organization).name	laboratory result.ms_test_name
patient.address.period	demographic.zip_date	1		observation.performer(organization).type	laboratory result.result_loc
patient.birthdate	demographic.birth-date	1		observation.referencerange.high	laboratory result.norm_range_high
patient.extension: us-core-birthsex	demographic.sex	1		observation.referencerange.low	laboratory result.norm_range_low
patient.extension: us-core-ethnicity	demographic.hispanic	1		observation.specimen.bodysite	laboratory result.specimen_source
patient.extension: us-core-race	demographic.race	1		observation.specimen.collection.collecteddatetime	laboratory result.lab_dt
patient.identifier	demographic.patid	1		observation.specimen.collection.collecteddatetime	laboratory result.lab_tm
procedure.code	procedure.px	1		observation.subject.identifier	laboratory result.patid
procedure.encounter.class	procedure.enctype	1		observation.subject.identifier	vitalsigns.patid
procedure.encounter.identifier	procedure.encounterid	1		observation.value[x]	laboratory result.modifier
procedure.encounter.participant.individual.id	procedure.provider	1		observation.valuecodeableconcept	laboratory result.ms_result_c
procedure.encounter.period	procedure.adate	1		observation.valueint	laboratory result.ms_result_n
procedure.subject.identifier	procedure.patid	1		observation.valuequantity.unit	laboratory result.orig_result_unit
		45		patient.address	demographic.zip
				patient.address.period	demographic.zip_date
Mapped source element	52			patient.birthdate	demographic.birth-date
Source element	45			patient.extension: us-core-birthsex	demographic.sex
Accuracy	0.865385			patient.extension: us-core-ethnicity	demographic.hispanic
				patient.extension: us-core-race	demographic.race
				patient.identifier	demographic.patid
				procedure.code	procedure.px
				procedure.code	procedure.px_codetype
				procedure.encounter.class	procedure.enctype
				procedure.encounter.identifier	procedure.encounterid
				procedure.encounter.participant.individual.id	procedure.provider
				procedure.encounter.period	procedure.adate
				procedure.subject.identifier	procedure.patid

## Sheet: No matches
Target Element	Source Element	Similarity Score	Match	LLM
