# Supplementary material for: Enabling interoperability across disparate health data sources using Large Language Models
Source: PLOS Digit Health. 2026 Jul 23;5(7):e0001511. doi: 10.1371/journal.pdig.0001511 (PMC13395378; doi:10.1371/journal.pdig.0001511)
Supplement: S1 Data — This ZIP file contains: (1) the exact standardized prompt submitted to all three LLMs across all 36 runs (3 LLMs × 4 schemas × 3 repetitions), (2) the complete set of source-to-target mapping pairs used for preprocessing and standardizing CDM element names across PCORnet, OMOP, Sentinel, and i2b2, and (3) the complete mapping results from the three LLMs for all four Common Data Models (PCORnet, OMOP, Sentinel, i2b2) to FHIR across iterations. (ZIP) [file pdig.0001511.s001.zip › S1_File/LLM input data/omop_data.csv]

source = {'person.birth_datetime'	'person.person_id'	'condition_occurrence.condition_start_datetime'	'visit_occurrence.visit_start_datetime'	'person.ethnicity_concept_id3'	'device_exposure.device_exposure_id3'	'observation.value_as_number'	'person.provider_id'	'observation.unit_concept_id'	'device_exposure.person_id'	'condition_occurrence.condition_concept_id3'	'person.care_site_id'	'visit_occurrence.preceding_visit_occurence'	'measurement.provider_id'	'visit_occurrence.visit_type_source_value'	'observation.value_as_concept_id'	'observation.observation_id'	'condition_occurrence.condition_status_concept_id3'	'visit_occurrence.visit_concept_id3'	'visit_occurrence.visit_start_date'	'device_exposure.unique_device_id'	'procedure_occurrence.procedure_date'	'condition_occurrence.condition_end_datetime'	'device_exposure.device_exposure_end_datetime'	'device_exposure.device_exposure_start_date'	'device_exposure.device_exposure_end_date'	'observation.observation_datetime'	'procedure_occurrence.person_id'	'visit_occurrence.visit_end_date'	'condition_occurrence.condition_occurrence_source_value'	'visit_occurrence.visit_type_concept_id3'	'procedure_occurrence.procedure_datetime'	'person.person_source_value'	'measurement.value_as_concept_id'	'condition_occurrence.stop_reason'	'measurement.visit_occurrence_id'	'condition_occurrence.condition_source_value'	'condition_occurrence.person_id'	'person.gender_source_value'	'measurement.measurement_id'	'person.gender_concept_id3'	'observation.person_id'	'visit_occurrence.provider_id'	'procedure_occurrence.provider_id'	'condition_occurrence.condition_end_date'	'visit_occurrence.person_id'	'condition_occurrence.condition_type_concept_id3'	'visit_occurrence.visit_occurence_id'	'condition_occurrence.condition_type_source_value'	'observation.provider_id'
target = {'patient.birthdate'	'observation.code2'	'condition.identifier2'	'procedure.code1'	'procedure.focaldevice.udicarrier2'	'observation.referencerange.low'	'procedure.performeddatetime'	'procedure.performedperiod.low'	'observation.valuequantity.unit1'	'patient.extension: us-core-race1'	'observation.code1'	'condition.category1'	'condition.code1'	'procedure.focaldevice.manipulated.udicarrier	procedure.usedreference.udicarrier'	'procedure.encounter.identifier2'	'observation.performer.identifier2'	'condition.note if recorded'	'encounter.hospitalization.extension : cdmh-pcornet-discharge-status1'	'observation.valuequantity.units1'	'patient.gender1'	'observation.encounter.identifier2'	'procedure.performedperiod.high'	'procedure.focaldevice.manipulated.type	procedure.usedreference.type'	'encounter.location.location.managingorganization.identifier2'	'observation.valueint'	'encounter.period'	'condition.code.extension : cdmh-pcornet-condition-source1'	'encounter.diagnosis.extension : cdmh-pcornet-diagnosis-origin1'	'procedure.performer.actor.identifier2'	'encounter.partof'	'patient.extension : patient-birthtime'	'patient.identifier2'	'condition.encounter.identifier2'	'encounter.subject.identifier2'	'patient.generalpractitioner.identifier2'	'observation.referencerange.high'	'condition.onset[x]'	'observation.subject.identifier2'	'procedure.performer.actor2'	'procedure.identifier2'	'condition.subject.identifier2'	'procedure.subject.identifier2'	'encounter.identifier2'	'observation.identifier2'	'patient.managingorganization.identifier2'	'observation.effectivedatetime'	'encounter.hospitalization.extension : cdmh-pcornet-admitting-source-facility-type1'	'patient.extension: us-core-ethnicity1'
[truncated: 37 more columns]
